# Supplementary material for: An experimental infection model for rapid reproduction of treponeme-associated hoof disease in captive elk (Cervus canadensis)
Source: Microbiol Spectr. 2026 Apr 9;14(5):e03822-25. doi: 10.1128/spectrum.03822-25 (PMC13141939; doi:10.1128/spectrum.03822-25)
Supplement: Data Set S1 — Captive elk sample metadata and taxa detected using 16S amplicon sequencing. [file spectrum.03822-25-s0001.xlsx]

## Sheet: Captive Elk Info
Elk ID	Treatment group	Sex	Approximate Age (years)
22-03	Treatment	Female	3
22-04	Treatment	Female	3
23-10	Treatment	Female	2
23-11	Treatment	Female	2
23-16	Treatment	Female	2
22-01	Control	Female	3
23-14	Control	Female	2

## Sheet: Captive Elk Samples Metadata 
Zymo ID	Animal ID	Treatment Group	Foot	Sample Type	Collection date	Study day	Pre- or Post-Inoculation	Antemortem or Postmortem	Zymo Sequencing Batch ID	Zymo Sample Number	NCBI SRA Bioproject Library ID
2203.RHIDS.Scraping.100924	22-03	Treatment	RH	Foot Scraping	2024-10-09	0	Pre-Inoculation	Antemortem	22692	15	22692_15
2203.LHIDS.Scraping.100924	22-03	Treatment	LH	Foot Scraping	2024-10-09	0	Pre-Inoculation	Antemortem	22692	16	22692_16
2204.RHIDS.Scraping.100924	22-04	Treatment	RH	Foot Scraping	2024-10-09	0	Pre-Inoculation	Antemortem	22692	17	22692_17
2204.LHIDS.Scraping.100924	22-04	Treatment	LH	Foot Scraping	2024-10-09	0	Pre-Inoculation	Antemortem	22692	18	22692_18
2310.RHIDS.Scraping.100924	23-10	Treatment	RH	Foot Scraping	2024-10-09	0	Pre-Inoculation	Antemortem	22692	19	22692_19
2310.LHIDS.Scraping.100924	23-10	Treatment	LH	Foot Scraping	2024-10-09	0	Pre-Inoculation	Antemortem	22692	20	22692_20
2311.RHIDS.Scraping.100924	23-11	Treatment	RH	Foot Scraping	2024-10-09	0	Pre-Inoculation	Antemortem	22692	21	22692_21
2311.LHIDS.Scraping.100924	23-11	Treatment	LH	Foot Scraping	2024-10-09	0	Pre-Inoculation	Antemortem	22692	22	22692_22
2316.RHIDS.Scraping.100924	23-16	Treatment	RH	Foot Scraping	2024-10-09	0	Pre-Inoculation	Antemortem	22692	23	22692_23
2316.LHIDS.Scraping.100924	23-16	Treatment	LH	Foot Scraping	2024-10-09	0	Pre-Inoculation	Antemortem	22692	24	22692_24
2201.RHIDS.Scraping.100924	22-01	Control	RH	Foot Scraping	2024-10-09	0	Pre-Inoculation	Antemortem	22692	25	22692_25
2201.LHIDS.Scraping.100924	22-01	Control	LH	Foot Scraping	2024-10-09	0	Pre-Inoculation	Antemortem	22692	26	22692_26
2314.RHIDS.Scraping.100924	23-14	Control	RH	Foot Scraping	2024-10-09	0	Pre-Inoculation	Antemortem	22692	27	22692_27
2314.LHIDS.Scraping.100924	23-14	Control	LH	Foot Scraping	2024-10-09	0	Pre-Inoculation	Antemortem	22692	28	22692_28
2203.RHIDS.Scraping.102324	22-03	Treatment	RH	Foot Scraping	2024-10-23	14	Post-Inoculation	Antemortem	22692	29	22692_29
2203.LHIDS.Scraping.102324	22-03	Treatment	LH	Foot Scraping	2024-10-23	14	Post-Inoculation	Antemortem	22692	30	22692_30
2204.RHIDS.Scraping.102324	22-04	Treatment	RH	Foot Scraping	2024-10-23	14	Post-Inoculation	Antemortem	22692	31	22692_31
2204.LHIDS.Scraping.102324	22-04	Treatment	LH	Foot Scraping	2024-10-23	14	Post-Inoculation	Antemortem	22692	32	22692_32
2310.RHIDS.Scraping.102324	23-10	Treatment	RH	Foot Scraping	2024-10-23	14	Post-Inoculation	Antemortem	22692	33	22692_33
2310.LHIDS.Scraping.102324	23-10	Treatment	LH	Foot Scraping	2024-10-23	14	Post-Inoculation	Antemortem	22692	34	22692_34
2311.RHIDS.Scraping.102324	23-11	Treatment	RH	Foot Scraping	2024-10-23	14	Post-Inoculation	Antemortem	22692	35
2311.LHIDS.Scraping.102324	23-11	Treatment	LH	Foot Scraping	2024-10-23	14	Post-Inoculation	Antemortem	22692	36	22692_36
2316.RHIDS.Scraping.102324	23-16	Treatment	RH	Foot Scraping	2024-10-23	14	Post-Inoculation	Antemortem	22692	37	22692_37
2316.LHIDS.Scraping.102324	23-16	Treatment	LH	Foot Scraping	2024-10-23	14	Post-Inoculation	Antemortem	22692	38	22692_38
2201.RHIDS.Scraping.102324	22-01	Control	RH	Foot Scraping	2024-10-23	14	Post-Inoculation	Antemortem	22692	39
2201.LHIDS.Scraping.102324	22-01	Control	LH	Foot Scraping	2024-10-23	14	Post-Inoculation	Antemortem	22692	40
2314.RHIDS.Scraping.102324	23-14	Control	RH	Foot Scraping	2024-10-23	14	Post-Inoculation	Antemortem	22692	41	22692_41
2314.LHIDS.Scraping.102324	23-14	Control	LH	Foot Scraping	2024-10-23	14	Post-Inoculation	Antemortem	22692	42	22692_42
2203.RHIDS.Scraping.110624	22-03	Treatment	RH	Foot Scraping	2024-11-06	28	Post-Inoculation	Antemortem	22692	43	22692_43
2203.LHIDS.Scraping.110624	22-03	Treatment	LH	Foot Scraping	2024-11-06	28	Post-Inoculation	Antemortem	22692	44	22692_44
2204.RHIDS.Scraping.110624	22-04	Treatment	RH	Foot Scraping	2024-11-06	28	Post-Inoculation	Antemortem	22692	45	22692_45
2204.LHIDS.Scraping.110624	22-04	Treatment	LH	Foot Scraping	2024-11-06	28	Post-Inoculation	Antemortem	22692	46	22692_46
2310.RHIDS.Scraping.110624	23-10	Treatment	RH	Foot Scraping	2024-11-06	28	Post-Inoculation	Antemortem	22692	47	22692_47
2310.LHIDS.Scraping.110624	23-10	Treatment	LH	Foot Scraping	2024-11-06	28	Post-Inoculation	Antemortem	22692	48	22692_48
2311.RHIDS.Scraping.110624	23-11	Treatment	RH	Foot Scraping	2024-11-06	28	Post-Inoculation	Antemortem	22692	50	22692_50
2311.LHIDS.Scraping.110624	23-11	Treatment	LH	Foot Scraping	2024-11-06	28	Post-Inoculation	Antemortem	22692	51	22692_51
2316.RHIDS.Scraping.110624	23-16	Treatment	RH	Foot Scraping	2024-11-06	28	Post-Inoculation	Antemortem	22692	52	22692_52
2316.LHIDS.Scraping.110624	23-16	Treatment	LH	Foot Scraping	2024-11-06	28	Post-Inoculation	Antemortem	22692	53	22692_53
2201.RHIDS.Scraping.110624	22-01	Control	RH	Foot Scraping	2024-11-06	28	Post-Inoculation	Antemortem	22692	54	22692_54
2201.LHIDS.Scraping.110624	22-01	Control	LH	Foot Scraping	2024-11-06	28	Post-Inoculation	Antemortem	22692	55	22692_55
2314.RHIDS.Scraping.110624	23-14	Control	RH	Foot Scraping	2024-11-06	28	Post-Inoculation	Antemortem	22692	56	22692_56
2314.LHIDS.Scraping.110624	23-14	Control	LH	Foot Scraping	2024-11-06	28	Post-Inoculation	Antemortem	22692	57	22692_57
2203.RFIDS.Biopsy.112224	22-03	Treatment	RF	Foot Biopsy	2024-11-22	44	Post-Inoculation	Postmortem	22692	58	22692_58
2203.LFIDS.Biopsy.112224	22-03	Treatment	LF	Foot Biopsy	2024-11-22	44	Post-Inoculation	Postmortem	22692	59	22692_59
2203.RHgrayIDS.Biopsy.112224	22-03	Treatment	RH	Foot Biopsy	2024-11-22	44	Post-Inoculation	Postmortem	22692	60	22692_60
2203.LHwhiteIDS.Biopsy.112224	22-03	Treatment	LH	Foot Biopsy	2024-11-22	44	Post-Inoculation	Postmortem	22692	63	22692_63
2203.RFIDS.Scraping.112224	22-03	Treatment	RF	Foot Scraping	2024-11-22	44	Post-Inoculation	Postmortem	22692	64	22692_64
2203.LFIDS.Scraping.112224	22-03	Treatment	LF	Foot Scraping	2024-11-22	44	Post-Inoculation	Postmortem	22692	65	22692_65
2203.RHgrayIDS.Scraping.112224	22-03	Treatment	RH	Foot Scraping	2024-11-22	44	Post-Inoculation	Postmortem	22692	66	22692_66
2203.LHwhiteIDS.Scraping.112224	22-03	Treatment	LH	Foot Scraping	2024-11-22	44	Post-Inoculation	Postmortem	22692	69	22692_69
2204.RFIDS.Biopsy.112124	22-04	Treatment	RF	Foot Biopsy	2024-11-21	43	Post-Inoculation	Postmortem	22692	70	22692_70
2204.LFIDS.Biopsy.112124	22-04	Treatment	LF	Foot Biopsy	2024-11-21	43	Post-Inoculation	Postmortem	22692	71	22692_71
2204.RHCB.Biopsy.112124	22-04	Treatment	RH	Foot Biopsy	2024-11-21	43	Post-Inoculation	Postmortem	22692	73	22692_73
2204.LHwhiteIDS.Biopsy.112124	22-04	Treatment	LH	Foot Biopsy	2024-11-21	43	Post-Inoculation	Postmortem	22692	74	22692_74
2204.RFIDS.Scraping.112124	22-04	Treatment	RF	Foot Scraping	2024-11-21	43	Post-Inoculation	Postmortem	22692	77	22692_77
2204.LFIDS.Scraping.112124	22-04	Treatment	LF	Foot Scraping	2024-11-21	43	Post-Inoculation	Postmortem	22692	78	22692_78
2204.RHCB.Scraping.112124	22-04	Treatment	RH	Foot Scraping	2024-11-21	43	Post-Inoculation	Postmortem	22692	80	22692_80
2204.LHwhiteIDS.Scraping.112124	22-04	Treatment	LH	Foot Scraping	2024-11-21	43	Post-Inoculation	Postmortem	22692	81	22692_81
2310.RFIDS.Biopsy.112024	23-10	Treatment	RF	Foot Biopsy	2024-11-20	42	Post-Inoculation	Postmortem	22692	84	22692_84
2310.LFIDS.Biopsy.112024	23-10	Treatment	LF	Foot Biopsy	2024-11-20	42	Post-Inoculation	Postmortem	22692	85	22692_85
2310.RHwhiteIDS.Biopsy.112024	23-10	Treatment	RH	Foot Biopsy	2024-11-20	42	Post-Inoculation	Postmortem	22692	86	22692_86
2310.LHCB.Biopsy.112024	23-10	Treatment	LH	Foot Biopsy	2024-11-20	42	Post-Inoculation	Postmortem	22692	89	22692_89
2310.RFIDS.Scraping.112024	23-10	Treatment	RF	Foot Scraping	2024-11-20	42	Post-Inoculation	Postmortem	22692	90	22692_90
2310.LFIDS.Scraping.112024	23-10	Treatment	LF	Foot Scraping	2024-11-20	42	Post-Inoculation	Postmortem	22692	91	22692_91
2310.RHwhiteIDS.Scraping.112024	23-10	Treatment	RH	Foot Scraping	2024-11-20	42	Post-Inoculation	Postmortem	22692	92	22692_92
2310.LHCB.Scraping.112024	23-10	Treatment	LH	Foot Scraping	2024-11-20	42	Post-Inoculation	Postmortem	22692	95	22692_95
2311.RFIDS.Biopsy.112124	23-11	Treatment	RF	Foot Biopsy	2024-11-21	43	Post-Inoculation	Postmortem	22692	96	22692_96
2311.LFIDS.Biopsy.112124	23-11	Treatment	LF	Foot Biopsy	2024-11-21	43	Post-Inoculation	Postmortem	22692	97	22692_97
2311.RHwhiteIDS.Biopsy.112124	23-11	Treatment	RH	Foot Biopsy	2024-11-21	43	Post-Inoculation	Postmortem	22692	98	22692_98
2311.LHIDS.Biopsy.112124	23-11	Treatment	LH	Foot Biopsy	2024-11-21	43	Post-Inoculation	Postmortem	22692	100	22692_100
2311.RFIDS.Scraping.112124	23-11	Treatment	RF	Foot Scraping	2024-11-21	43	Post-Inoculation	Postmortem	22692	101	22692_101
2311.LFIDS.Scraping.112124	23-11	Treatment	LF	Foot Scraping	2024-11-21	43	Post-Inoculation	Postmortem	22692	102	22692_102
2311.RHwhiteIDS.Scraping.112124	23-11	Treatment	RH	Foot Scraping	2024-11-21	43	Post-Inoculation	Postmortem	22692	103	22692_103
2311.LHIDS.Scraping.112124	23-11	Treatment	LH	Foot Scraping	2024-11-21	43	Post-Inoculation	Postmortem	22692	105	22692_105
2316.RFIDS.Biopsy.112024	23-16	Treatment	RF	Foot Biopsy	2024-11-20	42	Post-Inoculation	Postmortem	22692	106	22692_106
2316.LFIDS.Biopsy.112024	23-16	Treatment	LF	Foot Biopsy	2024-11-20	42	Post-Inoculation	Postmortem	22692	107	22692_107
2316.RHIDS.Biopsy.112024	23-16	Treatment	RH	Foot Biopsy	2024-11-20	42	Post-Inoculation	Postmortem	22692	108	22692_108
2316.LHIDS.Biopsy.112024	23-16	Treatment	LH	Foot Biopsy	2024-11-20	42	Post-Inoculation	Postmortem	22692	109	22692_109
2316.RFIDS.Scraping.112024	23-16	Treatment	RF	Foot Scraping	2024-11-20	42	Post-Inoculation	Postmortem	22692	110	22692_110
2316.LFIDS.Scraping.112024	23-16	Treatment	LF	Foot Scraping	2024-11-20	42	Post-Inoculation	Postmortem	22692	111	22692_111
2316.RHIDS.Scraping.112024	23-16	Treatment	RH	Foot Scraping	2024-11-20	42	Post-Inoculation	Postmortem	22692	112	22692_112
2316.LHIDS.Scraping.112024	23-16	Treatment	LH	Foot Scraping	2024-11-20	42	Post-Inoculation	Postmortem	22692	113	22692_113
2201.RFIDS.Biopsy.111924	22-01	Control	RF	Foot Biopsy	2024-11-19	41	Post-Inoculation	Antemortem	22692	114	22692_114
2201.LFIDS.Biopsy.111924	22-01	Control	LF	Foot Biopsy	2024-11-19	41	Post-Inoculation	Antemortem	22692	115	22692_115
2201.RHIDS.Biopsy.111924	22-01	Control	RH	Foot Biopsy	2024-11-19	41	Post-Inoculation	Antemortem	22692	116	22692_116
2201.LHIDS.Biopsy.111924	22-01	Control	LH	Foot Biopsy	2024-11-19	41	Post-Inoculation	Antemortem	22692	117	22692_117
2201.RFIDS.Scraping.111924	22-01	Control	RF	Foot Scraping	2024-11-19	41	Post-Inoculation	Antemortem	22692	118	22692_118
2201.LFIDS.Scraping.111924	22-01	Control	LF	Foot Scraping	2024-11-19	41	Post-Inoculation	Antemortem	22692	119	22692_119
2201.RHIDS.Scraping.111924	22-01	Control	RH	Foot Scraping	2024-11-19	41	Post-Inoculation	Antemortem	22692	120	22692_120
2201.LHIDS.Scraping.111924	22-01	Control	LH	Foot Scraping	2024-11-19	41	Post-Inoculation	Antemortem	22692	121	22692_121
2314.RFIDS.Biopsy.112224	23-14	Control	RF	Foot Biopsy	2024-11-22	44	Post-Inoculation	Postmortem	22692	124	22692_124
2314.LFIDS.Biopsy.112224	23-14	Control	LF	Foot Biopsy	2024-11-22	44	Post-Inoculation	Postmortem	22692	125	22692_125
2314.RHIDS.Biopsy.112224	23-14	Control	RH	Foot Biopsy	2024-11-22	44	Post-Inoculation	Postmortem	22692	126	22692_126
2314.LHIDS.Biopsy.112224	23-14	Control	LH	Foot Biopsy	2024-11-22	44	Post-Inoculation	Postmortem	22692	127	22692_127
2314.RFIDS.Scraping.112224	23-14	Control	RF	Foot Scraping	2024-11-22	44	Post-Inoculation	Postmortem	22692	128	22692_128
2314.LFIDS.Scraping.112224	23-14	Control	LF	Foot Scraping	2024-11-22	44	Post-Inoculation	Postmortem	22692	129	22692_129
2314.RHIDS.Scraping.112224	23-14	Control	RH	Foot Scraping	2024-11-22	44	Post-Inoculation	Postmortem	22692	130	22692_130
2314.LHIDS.Scraping.112224	23-14	Control	LH	Foot Scraping	2024-11-22	44	Post-Inoculation	Postmortem	22692	131	22692_131

## Sheet: Key
Foot	RF = right front; LF = left front; RH = right hind; LH = left hind
NCBI SRA Bioproject Library ID	Corresponds to fastq files uploaded to NCBI SRA Bioproject for each sample
NA	Samples with no sequencing results due to lack of 16S V3-V4 rRNA gene amplification
Read Counts (RC)	Total number of sequence reads assigned to each taxonomic designation
Relative Abundnace (RA)	Determined by dividing read counts for each family and genus by total sequences within kingdom Bacteria, excluding plants (class Chloroplast) and eukaryotes (family Mitochondria). Values reported as a proportion (0 - 1).

## Sheet: Kingdom RC
Zymo ID	k__Archaea	k__Bacteria
2203.RHIDS.Scraping.100924	0	109015
2203.LHIDS.Scraping.100924	13	119543
2204.RHIDS.Scraping.100924	958	97182
2204.LHIDS.Scraping.100924	0	91400
2310.RHIDS.Scraping.100924	52	83927
2310.LHIDS.Scraping.100924	0	120417
2311.RHIDS.Scraping.100924	29	120170
2311.LHIDS.Scraping.100924	12	112036
2316.RHIDS.Scraping.100924	76	114115
2316.LHIDS.Scraping.100924	46	91760
2201.RHIDS.Scraping.100924	13	96605
2201.LHIDS.Scraping.100924	0	118948
2314.RHIDS.Scraping.100924	0	101199
2314.LHIDS.Scraping.100924	0	142515
2203.RHIDS.Scraping.102324	0	109200
2203.LHIDS.Scraping.102324	0	124768
2204.RHIDS.Scraping.102324	0	142925
2204.LHIDS.Scraping.102324	32	101692
2310.RHIDS.Scraping.102324	18	90673
2310.LHIDS.Scraping.102324	0	32556
2311.RHIDS.Scraping.102324	0	0
2311.LHIDS.Scraping.102324	0	112815
2316.RHIDS.Scraping.102324	83	114141
2316.LHIDS.Scraping.102324	18	113883
2201.RHIDS.Scraping.102324	NA
2201.LHIDS.Scraping.102324	NA
2314.RHIDS.Scraping.102324	49	116679
2314.LHIDS.Scraping.102324	651	91602
2203.RHIDS.Scraping.110624	34	114983
2203.LHIDS.Scraping.110624	109	97194
2204.RHIDS.Scraping.110624	11	171676
2204.LHIDS.Scraping.110624	28	160547
2310.RHIDS.Scraping.110624	0	118298
2310.LHIDS.Scraping.110624	0	153074
2311.RHIDS.Scraping.110624	13	127418
2311.LHIDS.Scraping.110624	0	125919
2316.RHIDS.Scraping.110624	16	127721
2316.LHIDS.Scraping.110624	12	128985
2201.RHIDS.Scraping.110624	99	156407
2201.LHIDS.Scraping.110624	0	140418
2314.RHIDS.Scraping.110624	32	127537
2314.LHIDS.Scraping.110624	0	126814
2203.RFIDS.Biopsy.112224	629	76703
2203.LFIDS.Biopsy.112224	409	80354
2203.RHgrayIDS.Biopsy.112224	218	110562
2203.LHwhiteIDS.Biopsy.112224	53	97407
2203.RFIDS.Scraping.112224	409	90271
2203.LFIDS.Scraping.112224	2394	120523
2203.RHgrayIDS.Scraping.112224	806	97864
2203.LHwhiteIDS.Scraping.112224	965	149932
2204.RFIDS.Biopsy.112124	111	103679
2204.LFIDS.Biopsy.112124	112	54803
2204.RHCB.Biopsy.112124	65	135516
2204.LHwhiteIDS.Biopsy.112124	192	77098
2204.RFIDS.Scraping.112124	6129	94554
2204.LFIDS.Scraping.112124	327	71935
2204.RHCB.Scraping.112124	294	82221
2204.LHwhiteIDS.Scraping.112124	706	133607
2310.RFIDS.Biopsy.112024	284	74870
2310.LFIDS.Biopsy.112024	166	94935
2310.RHwhiteIDS.Biopsy.112024	0	122869
2310.LHCB.Biopsy.112024	210	142241
2310.RFIDS.Scraping.112024	122	91986
2310.LFIDS.Scraping.112024	329	82115
2310.RHwhiteIDS.Scraping.112024	195	142660
2310.LHCB.Scraping.112024	200	99626
2311.RFIDS.Biopsy.112124	358	90319
2311.LFIDS.Biopsy.112124	122	99788
2311.RHwhiteIDS.Biopsy.112124	92	101068
2311.LHIDS.Biopsy.112124	138	97135
2311.RFIDS.Scraping.112124	165	81263
2311.LFIDS.Scraping.112124	291	89131
2311.RHwhiteIDS.Scraping.112124	69	65314
2311.LHIDS.Scraping.112124	469	106448
2316.RFIDS.Biopsy.112024	226	76436
2316.LFIDS.Biopsy.112024	65	79796
2316.RHIDS.Biopsy.112024	325	101647
2316.LHIDS.Biopsy.112024	82	122378
2316.RFIDS.Scraping.112024	318	104525
2316.LFIDS.Scraping.112024	205	92733
2316.RHIDS.Scraping.112024	565	101856
2316.LHIDS.Scraping.112024	226	111714
2201.RFIDS.Biopsy.111924	128	92317
2201.LFIDS.Biopsy.111924	75	60070
2201.RHIDS.Biopsy.111924	13	92300
2201.LHIDS.Biopsy.111924	48	56467
2201.RFIDS.Scraping.111924	232	106196
2201.LFIDS.Scraping.111924	212	103798
2201.RHIDS.Scraping.111924	130	94687
2201.LHIDS.Scraping.111924	16	105408
2314.RFIDS.Biopsy.112224	380	101977
2314.LFIDS.Biopsy.112224	629	90753
2314.RHIDS.Biopsy.112224	651	93262
2314.LHIDS.Biopsy.112224	522	84338
2314.RFIDS.Scraping.112224	634	103624
2314.LFIDS.Scraping.112224	778	93547
2314.RHIDS.Scraping.112224	852	109446
2314.LHIDS.Scraping.112224	710	108088

## Sheet: Family RC
	k__Bacteria;p__Acidobacteria;c__Acidobacteria;o__Acidobacteriales;f__NA	k__Bacteria;p__Acidobacteria;c__Acidobacteria;o__NA;f__NA	k__Bacteria;p__Acidobacteria;c__Holophagae;o__NA;f__NA	k__Bacteria;p__Actinobacteria;c__Acidimicrobiia;o__Acidimicrobiales;f__Acidimicrobiaceae	k__Bacteria;p__Actinobacteria;c__Acidimicrobiia;o__Acidimicrobiales;f__Iamiaceae	k__Bacteria;p__Actinobacteria;c__Acidimicrobiia;o__Acidimicrobiales;f__NA	k__Bacteria;p__Actinobacteria;c__Actinobacteria;o__Actinomycetales;f__Actinomycetaceae	k__Bacteria;p__Actinobacteria;c__Actinobacteria;o__Actinopolysporales;f__Actinopolysporaceae	k__Bacteria;p__Actinobacteria;c__Actinobacteria;o__Bifidobacteriales;f__Bifidobacteriaceae	k__Bacteria;p__Actinobacteria;c__Actinobacteria;o__Catenulisporales;f__Catenulisporaceae	k__Bacteria;p__Actinobacteria;c__Actinobacteria;o__Corynebacteriales;f__Corynebacteriaceae	k__Bacteria;p__Actinobacteria;c__Actinobacteria;o__Corynebacteriales;f__Dietziaceae	k__Bacteria;p__Actinobacteria;c__Actinobacteria;o__Corynebacteriales;f__Mycobacteriaceae	k__Bacteria;p__Actinobacteria;c__Actinobacteria;o__Corynebacteriales;f__NA	k__Bacteria;p__Actinobacteria;c__Actinobacteria;o__Corynebacteriales;f__Nocardiaceae	k__Bacteria;p__Actinobacteria;c__Actinobacteria;o__Frankiales;f__Acidothermaceae	k__Bacteria;p__Actinobacteria;c__Actinobacteria;o__Frankiales;f__Cryptosporangiaceae	k__Bacteria;p__Actinobacteria;c__Actinobacteria;o__Frankiales;f__Frankiaceae	k__Bacteria;p__Actinobacteria;c__Actinobacteria;o__Frankiales;f__Geodermatophilaceae	k__Bacteria;p__Actinobacteria;c__Actinobacteria;o__Frankiales;f__NA	k__Bacteria;p__Actinobacteria;c__Actinobacteria;o__Frankiales;f__Nakamurellaceae	k__Bacteria;p__Actinobacteria;c__Actinobacteria;o__Frankiales;f__Sporichthyaceae	k__Bacteria;p__Actinobacteria;c__Actinobacteria;o__Kineosporiales;f__Kineosporiaceae	k__Bacteria;p__Actinobacteria;c__Actinobacteria;o__Micrococcales;f__Beutenbergiaceae	k__Bacteria;p__Actinobacteria;c__Actinobacteria;o__Micrococcales;f__Bogoriellaceae	k__Bacteria;p__Actinobacteria;c__Actinobacteria;o__Micrococcales;f__Brevibacteriaceae	k__Bacteria;p__Actinobacteria;c__Actinobacteria;o__Micrococcales;f__Cellulomonadaceae	k__Bacteria;p__Actinobacteria;c__Actinobacteria;o__Micrococcales;f__Demequinaceae	k__Bacteria;p__Actinobacteria;c__Actinobacteria;o__Micrococcales;f__Dermabacteraceae	k__Bacteria;p__Actinobacteria;c__Actinobacteria;o__Micrococcales;f__Dermacoccaceae	k__Bacteria;p__Actinobacteria;c__Actinobacteria;o__Micrococcales;f__Dermatophilaceae	k__Bacteria;p__Actinobacteria;c__Actinobacteria;o__Micrococcales;f__Intrasporangiaceae	k__Bacteria;p__Actinobacteria;c__Actinobacteria;o__Micrococcales;f__Microbacteriaceae	k__Bacteria;p__Actinobacteria;c__Actinobacteria;o__Micrococcales;f__Micrococcaceae	k__Bacteria;p__Actinobacteria;c__Actinobacteria;o__Micrococcales;f__NA	k__Bacteria;p__Actinobacteria;c__Actinobacteria;o__Micrococcales;f__Promicromonosporaceae	k__Bacteria;p__Actinobacteria;c__Actinobacteria;o__Micrococcales;f__Ruaniaceae	k__Bacteria;p__Actinobacteria;c__Actinobacteria;o__Micrococcales;f__Sanguibacteraceae	k__Bacteria;p__Actinobacteria;c__Actinobacteria;o__Micromonosporales;f__Micromonosporaceae	k__Bacteria;p__Actinobacteria;c__Actinobacteria;o__NA;f__NA	k__Bacteria;p__Actinobacteria;c__Actinobacteria;o__Propionibacteriales;f__Nocardioidaceae	k__Bacteria;p__Actinobacteria;c__Actinobacteria;o__Propionibacteriales;f__Propionibacteriaceae	k__Bacteria;p__Actinobacteria;c__Actinobacteria;o__Pseudonocardiales;f__Pseudonocardiaceae	k__Bacteria;p__Actinobacteria;c__Actinobacteria;o__Streptomycetales;f__Streptomycetaceae	k__Bacteria;p__Actinobacteria;c__Actinobacteria;o__Streptosporangiales;f__Nocardiopsaceae	k__Bacteria;p__Actinobacteria;c__Actinobacteria;o__Streptosporangiales;f__Streptosporangiaceae	k__Bacteria;p__Actinobacteria;c__Actinobacteria;o__Streptosporangiales;f__Thermomonosporaceae	k__Bacteria;p__Actinobacteria;c__Coriobacteriia;o__Coriobacteriales;f__Coriobacteriaceae	k__Bacteria;p__Actinobacteria;c__NA;o__NA;f__NA
2203.RHIDS.Scraping.100924	0	0	0	0	0	0	348	0	0	0	78959	131	0	0	0	0	0	0	0	0	0	0	0	0	0	0	0	0	34	0	0	0	19	31	0	0	0	0	0	0	13	0	0	0	0	0	0	0	0
2203.LHIDS.Scraping.100924	0	0	0	0	0	0	32	0	0	0	61814	0	0	0	0	0	0	0	0	0	0	0	0	0	0	1894	0	0	464	19	0	0	769	31	0	0	0	0	0	0	0	143	0	0	0	0	0	14	0
2204.RHIDS.Scraping.100924	0	0	0	0	21	29	12	0	0	0	48372	576	0	43	56	0	0	0	13	0	0	0	0	0	11	1023	12	16	176	0	13	32	707	2098	24	24	0	50	0	0	324	94	0	25	0	0	0	241	0
2204.LHIDS.Scraping.100924	0	0	0	0	0	0	0	0	0	0	39886	64	0	0	0	0	0	0	0	0	0	0	0	0	0	948	0	0	130	0	0	0	279	111	0	0	0	0	0	0	15	188	0	0	0	0	0	0	0
2310.RHIDS.Scraping.100924	0	0	0	0	0	0	16	0	0	0	53822	67	0	0	26	0	0	0	0	0	0	0	0	0	0	2085	0	0	44	0	0	0	1094	312	0	0	0	0	0	0	66	0	0	0	0	0	0	14	0
2310.LHIDS.Scraping.100924	0	0	0	0	0	0	498	0	0	0	89443	56	0	12	0	0	0	0	0	0	0	0	0	0	0	580	0	0	126	0	0	0	653	11	0	0	0	0	0	0	11	33	0	0	0	0	0	0	0
2311.RHIDS.Scraping.100924	0	0	0	0	0	0	19	0	0	0	53788	179	0	0	0	0	0	0	0	0	0	0	0	0	0	247	0	0	144	0	0	0	206	190	0	0	0	0	0	0	42	22	0	0	0	0	0	30	0
2311.LHIDS.Scraping.100924	0	0	0	0	0	0	2031	0	0	0	48376	79	0	0	0	0	0	0	0	0	0	0	0	0	0	98	0	0	167	0	0	0	35	93	0	0	0	0	0	0	0	24	0	0	0	0	0	0	0
2316.RHIDS.Scraping.100924	0	0	0	0	0	0	116	0	0	0	77447	95	0	0	32	0	0	0	0	0	0	0	0	0	0	157	0	0	58	80	0	0	104	281	0	0	0	0	0	0	73	39	0	0	0	0	0	0	0
2316.LHIDS.Scraping.100924	0	0	0	0	0	0	681	0	0	0	56660	57	0	0	13	0	0	0	0	0	0	0	0	0	18	378	0	0	515	11	0	12	854	221	18	0	0	0	0	0	61	115	0	0	0	0	0	21	0
2201.RHIDS.Scraping.100924	0	0	0	0	0	0	12	0	0	0	40504	114	0	0	14	0	0	0	0	0	0	0	0	0	0	0	0	0	114	0	0	0	51	119	0	0	0	0	0	0	39	0	0	0	0	0	0	0	0
2201.LHIDS.Scraping.100924	0	0	0	0	0	0	668	0	0	0	67887	47	0	0	0	0	0	0	0	0	0	0	0	0	0	789	0	0	252	13	0	0	445	26	0	0	0	0	0	0	0	93	0	0	0	0	0	0	0
2314.RHIDS.Scraping.100924	0	0	0	0	0	0	836	0	0	0	24230	24	0	0	0	0	0	0	0	0	0	0	0	0	0	41	0	0	190	0	0	0	26	41	0	0	0	0	0	0	0	96	0	0	0	0	0	0	0
2314.LHIDS.Scraping.100924	0	0	0	0	0	0	285	0	0	0	16886	284	0	0	34	0	0	0	0	0	0	0	0	0	0	106	0	0	1442	46	0	0	118	95	0	0	0	0	0	0	13	296	0	0	0	0	0	0	0
2203.RHIDS.Scraping.102324	0	0	0	0	0	0	0	0	0	0	10892	0	0	0	0	0	0	0	17	0	0	0	0	0	0	0	0	0	0	0	0	0	3357	0	0	0	0	0	0	0	0	1591	0	0	0	0	0	0	0
2203.LHIDS.Scraping.102324	0	0	0	0	0	0	2026	0	0	0	62141	0	0	0	0	0	0	0	0	0	0	0	0	0	0	1118	0	0	0	0	0	0	650	0	0	0	0	0	0	0	0	0	0	0	0	0	0	0	0
2204.RHIDS.Scraping.102324	0	0	0	0	0	0	0	0	0	0	18590	0	0	0	0	0	0	0	0	0	0	0	0	0	0	0	0	0	0	0	0	0	0	0	0	0	0	0	0	0	0	37674	0	0	0	0	0	0	0
2204.LHIDS.Scraping.102324	0	0	0	0	0	0	0	0	0	0	48404	18	0	0	0	0	0	0	0	0	0	0	0	0	0	0	0	0	0	0	0	0	0	1761	0	0	0	0	0	0	0	0	0	0	0	0	0	0	0
2310.RHIDS.Scraping.102324	0	0	0	0	0	0	998	0	0	0	26293	26	0	0	0	0	0	0	0	0	0	0	0	0	0	251	0	0	0	0	0	0	496	0	0	0	0	0	0	0	0	0	0	0	0	0	0	112	0
2310.LHIDS.Scraping.102324	0	0	0	0	0	0	0	0	15218	0	0	0	0	0	0	0	0	0	0	0	0	0	0	0	0	0	0	0	0	0	0	0	0	0	0	0	0	0	0	0	0	1126	0	0	0	0	0	0	0
2311.RHIDS.Scraping.102324	NA
2311.LHIDS.Scraping.102324	0	0	0	0	0	0	0	0	0	0	0	0	0	0	0	0	0	0	0	0	0	0	0	0	0	0	0	0	0	0	0	0	0	0	0	0	0	0	0	0	0	0	0	0	0	0	0	0	0
2316.RHIDS.Scraping.102324	0	0	0	0	0	0	1628	0	0	0	14992	612	0	0	16	0	0	0	0	0	0	0	0	0	0	406	0	0	15	0	0	0	375	267	0	0	0	0	0	0	108	21	0	0	0	0	0	214	0
2316.LHIDS.Scraping.102324	0	0	0	0	0	0	634	0	0	0	79496	1010	0	0	0	0	0	0	0	0	0	0	0	0	0	189	0	0	34	0	0	0	4347	124	0	0	0	0	0	0	0	20	0	0	0	0	0	0	0
2201.RHIDS.Scraping.102324	NA
2201.LHIDS.Scraping.102324	NA
2314.RHIDS.Scraping.102324	0	0	0	0	0	0	424	0	0	0	56240	201	0	0	18	0	0	0	0	0	0	0	0	0	0	294	0	0	237	0	0	0	349	310	0	0	0	0	0	0	12	96	0	0	0	0	0	37	0
2314.LHIDS.Scraping.102324	0	0	0	0	0	0	619	0	0	0	42750	85	0	0	0	0	0	0	0	0	0	0	0	0	0	35	0	11	168	0	0	0	32	424	0	0	0	0	0	0	0	27	0	0	0	0	0	334	0
2203.RHIDS.Scraping.110624	0	0	0	0	0	0	626	0	0	0	8284	220	0	0	0	0	0	0	0	0	0	0	0	0	0	481	0	0	29	0	0	0	2473	244	0	0	0	0	0	0	0	0	0	0	0	0	0	32	0
2203.LHIDS.Scraping.110624	0	0	0	0	0	0	273	0	0	0	59565	33	0	0	0	0	0	0	0	0	0	0	0	0	0	0	0	0	0	0	0	0	76	103	0	0	0	0	0	0	0	0	0	0	0	0	0	14	0
2204.RHIDS.Scraping.110624	0	0	0	0	0	0	45	0	0	0	47369	39	0	0	0	0	0	0	0	0	0	0	0	0	0	33	0	0	0	0	0	0	388	25	0	0	0	0	0	0	45	18	0	0	0	0	0	0	0
2204.LHIDS.Scraping.110624	0	0	0	0	0	36	1798	0	0	0	20175	236	0	0	0	0	0	0	0	0	0	0	0	0	0	122	0	14	0	0	0	20	4998	1773	0	0	0	0	0	0	240	66	0	0	0	0	0	363	0
2310.RHIDS.Scraping.110624	0	0	0	0	0	0	2022	0	0	0	72436	15	0	0	0	0	0	0	0	0	0	0	0	0	0	32	0	0	0	0	0	0	182	27	0	0	0	0	0	0	0	0	0	0	0	0	0	54	0
2310.LHIDS.Scraping.110624	0	0	0	0	0	0	2703	0	0	0	1045	15	0	0	0	0	0	0	0	0	0	0	0	0	0	78	0	0	0	0	0	0	160	139	0	0	0	0	0	0	0	0	0	0	0	0	0	146	0
2311.RHIDS.Scraping.110624	0	0	0	0	0	0	316	0	0	0	31734	72	0	0	0	0	0	0	0	0	0	0	0	0	0	98	0	0	37	0	0	0	231	200	0	0	0	0	0	0	26	0	0	0	0	0	0	0	0
2311.LHIDS.Scraping.110624	0	0	0	0	0	0	15	0	0	0	1082	11	0	0	0	0	0	0	0	0	0	0	0	0	0	0	0	0	0	0	0	0	81	18	0	0	0	0	0	0	0	0	0	0	0	0	0	0	0
2316.RHIDS.Scraping.110624	0	0	0	0	0	0	579	0	0	0	6529	37	0	0	0	0	0	0	0	0	0	0	0	0	0	110	0	0	0	0	0	0	316	151	0	0	0	0	0	0	0	0	0	0	0	0	0	425	0
2316.LHIDS.Scraping.110624	0	0	0	0	0	0	486	0	0	0	68301	77	0	0	0	0	0	0	0	0	0	0	0	0	0	88	0	0	18	0	0	0	481	164	0	0	0	0	0	0	13	0	0	0	0	0	0	0	0
2201.RHIDS.Scraping.110624	0	0	0	0	0	25	264	0	0	0	98345	805	0	0	59	0	0	0	0	0	0	0	0	0	11	187	0	13	122	0	0	0	426	405	0	0	0	0	0	0	148	77	0	0	0	0	0	41	0
2201.LHIDS.Scraping.110624	0	0	0	0	0	0	114	0	0	0	114914	54	0	0	0	0	0	0	0	0	0	0	0	0	0	171	0	0	51	0	0	0	114	97	0	0	0	0	0	0	16	0	0	0	0	0	0	0	0
2314.RHIDS.Scraping.110624	0	0	0	0	0	0	82	0	0	0	80772	84	0	0	0	0	0	0	0	0	0	0	0	0	0	44	0	0	18	0	0	0	54	21	0	0	0	0	0	0	0	55	0	0	0	0	0	14	0
2314.LHIDS.Scraping.110624	0	0	0	0	0	0	243	0	0	0	67178	53	0	0	0	0	0	0	0	0	0	0	0	0	0	15	0	0	30	0	0	0	80	49	0	0	0	0	0	0	0	34	0	0	0	0	0	0	0
2203.RFIDS.Biopsy.112224	0	0	0	0	0	52	306	0	0	0	31524	1901	0	0	25	0	0	0	0	0	0	0	0	0	132	180	0	91	366	0	0	21	557	3116	15	0	0	50	0	0	253	16	0	0	0	0	0	287	0
2203.LFIDS.Biopsy.112224	0	0	0	0	0	25	272	0	0	0	29519	5317	19	0	0	0	0	0	26	0	0	0	0	0	25	1439	0	63	40	0	0	0	723	1290	0	0	0	0	0	0	254	28	0	0	0	0	0	226	0
2203.RHgrayIDS.Biopsy.112224	0	0	0	0	0	15	186	0	0	0	10221	165	0	0	12	0	0	0	0	0	0	0	0	0	44	28	0	48	137	0	0	0	164	1111	0	0	0	0	0	0	53	0	0	0	0	0	0	177	0
2203.LHwhiteIDS.Biopsy.112224	0	0	0	0	0	15	751	0	0	0	26446	483	0	0	23	0	0	0	0	0	0	0	0	0	12	13	0	24	24	0	0	0	89	362	0	0	0	11	0	0	26	0	0	0	0	0	0	93	0
2203.RFIDS.Scraping.112224	0	0	0	0	0	11	1206	0	0	0	38984	1161	0	11	0	0	0	0	0	0	0	0	0	0	75	189	0	57	252	18	0	15	851	4072	0	0	0	16	0	0	236	54	0	0	0	0	0	258	0
2203.LFIDS.Scraping.112224	0	0	0	0	0	0	1513	0	0	0	27271	323	0	0	0	0	0	0	0	0	0	12	0	0	33	96	0	19	116	19	0	0	152	1198	0	0	0	0	0	0	32	25	0	0	0	0	0	976	0
2203.RHgrayIDS.Scraping.112224	0	0	0	0	0	26	173	0	0	0	17375	500	0	15	0	0	0	0	0	0	0	16	0	0	58	85	0	105	193	0	0	0	462	3276	0	0	0	40	0	0	301	11	0	0	0	0	0	500	0
2203.LHwhiteIDS.Scraping.112224	0	0	0	0	0	15	993	0	0	0	40896	1367	0	52	20	0	0	0	0	0	0	0	0	0	23	32	0	29	126	0	0	0	263	1648	0	0	0	18	0	0	118	0	0	0	0	0	0	505	0
2204.RFIDS.Biopsy.112124	0	0	0	0	14	340	16	0	0	0	39427	755	12	0	74	0	0	0	0	0	0	0	0	0	12	46	0	72	277	0	0	0	2505	2525	0	0	0	30	0	0	267	27	0	0	0	0	0	42	0
2204.LFIDS.Biopsy.112124	0	0	0	0	0	82	0	0	0	0	27110	578	0	0	11	0	0	0	0	0	0	0	0	0	11	934	0	38	226	0	0	0	3410	652	0	0	0	0	0	0	68	50	0	0	0	0	0	31	0
2204.RHCB.Biopsy.112124	0	0	0	0	0	46	2227	0	0	0	34401	41	0	0	0	0	0	0	0	0	0	0	0	0	0	0	18	48	66	0	0	12	675	460	0	0	0	13	0	0	114	16	0	0	0	0	0	339	0
2204.LHwhiteIDS.Biopsy.112124	0	0	0	0	26	97	214	0	0	0	41934	224	0	0	0	0	0	0	0	0	0	0	0	0	0	0	0	77	39	0	0	11	2813	762	0	0	0	31	0	0	181	34	0	0	0	0	0	40	0
2204.RFIDS.Scraping.112124	0	0	0	0	0	86	188	0	0	0	19831	281	0	0	18	0	0	0	0	0	0	0	0	0	49	18	0	149	571	0	0	0	623	5028	0	0	0	52	0	0	276	232	0	0	0	0	0	2437	0
2204.LFIDS.Scraping.112124	0	0	0	0	0	13	13	0	0	0	39339	402	0	0	0	0	0	0	0	0	0	0	0	0	0	936	0	0	362	0	0	28	1302	1117	0	0	0	13	0	0	19	155	0	0	0	0	0	73	0
2204.RHCB.Scraping.112124	0	0	0	0	0	43	82	0	0	0	47576	108	0	0	12	0	0	0	0	0	0	0	0	0	0	13	0	23	12	0	0	0	1433	491	0	0	0	0	0	0	42	15	0	0	0	0	0	57	0
2204.LHwhiteIDS.Scraping.112124	0	0	0	0	13	142	706	0	0	0	24978	233	0	0	14	0	0	0	0	0	0	0	0	28	20	0	16	48	135	0	0	36	634	2049	0	0	0	36	0	0	199	80	0	0	0	0	0	465	0
2310.RFIDS.Biopsy.112024	0	0	0	0	32	12	16	0	0	0	23799	687	0	0	47	0	0	0	0	0	0	0	0	0	85	0	0	445	249	0	0	0	1910	3708	0	0	0	0	0	0	529	11	0	0	0	0	0	345	0
2310.LFIDS.Biopsy.112024	0	0	0	0	52	0	197	0	0	0	60021	1287	33	0	38	0	0	0	0	0	0	0	0	0	59	41	0	154	177	0	0	19	2565	2992	0	0	0	0	0	0	301	33	0	0	0	0	0	140	0
2310.RHwhiteIDS.Biopsy.112024	0	0	0	0	0	0	643	0	0	0	1413	17	0	0	0	0	0	0	0	0	0	0	0	0	0	0	0	24	0	0	0	0	47	131	0	0	0	0	0	0	20	0	0	0	0	0	0	76	0
2310.LHCB.Biopsy.112024	0	0	0	0	0	0	933	0	0	0	7260	66	0	0	0	0	0	0	0	0	0	0	0	0	14	96	0	30	17	0	0	0	135	635	0	0	0	0	0	0	51	0	0	0	0	0	0	314	0
2310.RFIDS.Scraping.112024	0	0	0	0	0	0	209	0	0	0	35851	1152	0	0	17	0	0	0	0	0	0	0	0	0	47	43	0	156	522	28	0	12	661	12151	0	0	0	18	0	0	198	61	0	0	0	0	0	167	0
2310.LFIDS.Scraping.112024	0	0	0	0	0	0	205	0	0	0	38417	596	0	0	0	0	0	0	0	0	0	0	0	0	76	36	0	80	229	12	0	0	527	4825	0	0	0	0	0	23	126	109	0	0	0	0	0	192	0
2310.RHwhiteIDS.Scraping.112024	0	0	0	0	0	0	1576	0	0	0	25921	170	0	0	0	0	0	0	0	0	0	0	0	0	37	36	0	108	33	0	0	0	338	1013	0	0	0	17	0	0	166	12	0	0	0	0	0	299	0
2310.LHCB.Scraping.112024	0	0	0	0	0	0	879	0	0	0	15099	218	0	0	16	0	0	0	12	0	0	0	0	0	27	355	0	36	29	0	0	0	248	1129	0	0	0	0	0	0	142	15	0	0	0	0	0	274	0
2311.RFIDS.Biopsy.112124	0	0	0	0	42	45	46	0	0	0	38969	3228	0	0	97	0	0	0	23	0	0	0	0	0	122	50	0	308	383	13	0	29	731	2222	0	0	0	15	0	0	519	45	0	0	0	0	0	108	0
2311.LFIDS.Biopsy.112124	0	0	0	0	0	27	67	0	0	0	74674	1625	0	0	36	0	0	0	0	0	0	0	0	0	40	42	0	177	122	0	0	36	527	1518	0	0	0	65	0	0	239	39	0	0	0	0	0	0	0
2311.RHwhiteIDS.Biopsy.112124	0	0	0	0	0	27	523	0	0	0	10869	305	0	0	0	0	0	0	0	0	0	0	0	0	14	261	0	31	43	0	0	0	474	398	0	0	0	0	0	0	46	0	0	0	0	0	0	545	0
2311.LHIDS.Biopsy.112124	0	0	0	0	0	0	257	0	0	0	13660	313	0	0	0	0	0	0	0	0	0	0	0	0	133	36	0	136	104	0	0	18	415	1430	0	0	0	33	0	0	189	12	0	0	0	0	0	20	0
2311.RFIDS.Scraping.112124	0	0	0	0	0	0	15	0	0	0	53202	1721	0	42	23	0	0	0	0	0	0	0	0	0	23	17	0	33	84	0	0	0	320	896	0	0	0	13	0	0	82	0	0	0	0	0	0	56	0
2311.LFIDS.Scraping.112124	0	0	0	0	0	13	170	0	0	0	51712	1546	0	28	19	0	0	0	0	0	0	0	0	0	101	78	0	158	327	0	0	32	721	2562	0	0	0	28	0	0	253	68	0	0	0	0	0	129	0
2311.RHwhiteIDS.Scraping.112124	0	0	0	0	0	0	296	0	0	0	24303	404	0	0	0	0	0	0	0	0	0	0	0	0	18	274	0	21	43	0	0	0	419	426	0	0	0	0	0	0	38	0	0	0	0	0	0	256	0
2311.LHIDS.Scraping.112124	0	0	0	0	0	12	368	0	0	0	31153	1163	0	0	15	0	0	0	15	0	0	0	0	0	260	167	17	472	602	0	0	53	1219	4399	0	0	0	51	0	0	610	87	0	0	0	0	0	252	0
2316.RFIDS.Biopsy.112024	0	0	0	0	30	181	0	0	0	0	31090	712	0	0	73	0	0	0	0	0	0	16	0	0	45	102	12	361	355	0	0	76	865	2485	32	0	13	96	0	0	508	48	0	0	0	0	0	51	0
2316.LFIDS.Biopsy.112024	0	0	0	0	28	159	15	0	0	0	41375	821	0	13	85	0	0	0	18	0	12	0	0	0	35	0	0	170	469	0	0	46	1255	1808	11	0	0	0	0	0	382	36	0	0	0	0	0	39	0
2316.RHIDS.Biopsy.112024	0	0	0	12	106	263	568	0	0	0	6297	223	0	0	66	0	0	0	19	0	79	45	0	0	236	0	63	1132	232	0	0	174	1593	6174	13	0	0	126	0	0	711	108	0	0	0	0	0	123	0
2316.LHIDS.Biopsy.112024	0	0	0	0	0	0	916	0	0	0	17863	67	0	0	0	0	0	0	0	0	0	0	0	0	17	0	0	56	22	0	0	0	131	384	0	0	0	14	0	0	44	0	0	0	0	0	0	946	0
2316.RFIDS.Scraping.112024	0	0	0	0	20	75	97	0	0	0	30233	682	0	0	51	0	0	0	19	0	11	0	0	0	74	14	0	199	401	18	0	101	638	4617	12	0	0	50	0	0	367	95	0	0	0	0	0	143	0
2316.LFIDS.Scraping.112024	0	0	0	0	0	19	370	0	0	0	40513	3107	0	0	40	0	0	0	0	0	0	0	0	0	74	91	0	80	559	123	0	139	910	5290	0	0	0	32	0	0	708	342	0	0	0	0	0	94	0
2316.RHIDS.Scraping.112024	0	0	0	0	17	96	520	0	0	0	33358	514	0	0	35	0	0	0	11	0	30	15	0	0	128	40	11	693	170	0	0	121	952	3565	11	0	0	43	0	0	494	78	0	0	0	0	0	209	0
2316.LHIDS.Scraping.112024	0	0	0	0	13	43	659	0	0	0	36578	276	0	0	19	0	0	0	0	0	11	0	0	0	31	0	0	152	72	0	0	38	274	878	0	0	0	30	0	0	158	35	0	0	0	0	0	147	0
2201.RFIDS.Biopsy.111924	0	0	0	0	20	112	432	0	0	0	45671	3667	0	0	57	0	0	0	30	0	0	0	24	14	150	77	39	178	628	0	0	174	1201	3155	0	0	0	81	0	0	714	161	0	21	0	0	0	190	0
2201.LFIDS.Biopsy.111924	0	0	0	0	34	125	97	0	0	0	34735	1642	0	0	64	0	0	0	0	0	0	0	0	0	67	31	0	85	99	0	0	107	741	1300	13	0	0	33	0	0	243	55	0	13	0	0	0	173	0
2201.RHIDS.Biopsy.111924	0	0	0	0	0	35	160	0	0	0	80722	391	0	0	0	0	0	0	0	0	0	0	0	0	17	14	16	18	11	0	0	0	533	521	0	0	0	19	0	0	72	16	0	0	0	0	0	55	0
2201.LHIDS.Biopsy.111924	0	0	0	0	0	0	18	0	0	0	34963	22	0	0	0	0	0	0	0	0	0	0	13	0	0	57	22	0	23	0	0	37	67	67	0	0	0	0	0	0	61	12	0	0	0	0	0	13	0
2201.RFIDS.Scraping.111924	0	0	0	0	0	66	303	0	0	0	63147	3144	0	0	42	0	0	0	24	0	0	0	0	0	96	77	0	61	456	0	0	106	573	2435	0	0	0	46	0	0	376	111	0	0	0	0	0	215	0
2201.LFIDS.Scraping.111924	0	0	0	0	0	113	148	0	0	0	63004	2267	0	0	70	0	0	0	0	0	0	0	0	0	54	62	0	46	319	0	0	72	564	1931	0	0	0	70	0	0	336	44	0	0	0	0	0	164	0
2201.RHIDS.Scraping.111924	0	0	0	0	0	43	116	0	0	0	75002	723	0	0	49	0	0	0	0	0	0	0	0	0	24	45	0	19	134	0	0	41	1013	556	0	0	0	17	0	0	61	21	0	0	0	0	0	143	0
2201.LHIDS.Scraping.111924	0	0	0	0	0	0	74	0	0	0	87083	238	0	0	11	0	0	0	0	0	0	0	0	0	0	129	13	14	47	0	0	0	179	192	0	0	0	0	0	0	17	25	0	0	0	0	0	32	0
2314.RFIDS.Biopsy.112224	0	0	0	0	0	0	477	0	0	0	62797	971	0	103	11	0	0	0	0	0	0	0	0	0	0	66	0	0	206	0	0	0	155	1799	0	0	0	0	0	0	75	0	0	0	0	0	0	77	0
2314.LFIDS.Biopsy.112224	0	0	0	0	0	0	552	0	11	0	39465	631	0	0	0	0	0	0	0	0	0	0	0	0	0	82	0	0	343	0	0	0	186	3349	0	0	0	0	0	0	120	11	0	0	0	0	0	326	0
2314.RHIDS.Biopsy.112224	0	0	0	0	0	0	947	0	0	0	33170	612	0	0	20	0	0	0	0	0	0	0	0	0	13	103	0	14	516	0	0	0	471	4391	0	0	0	12	0	0	231	128	0	0	0	0	0	351	0
2314.LHIDS.Biopsy.112224	0	0	0	0	0	0	1929	0	0	0	20161	651	0	0	0	0	0	0	0	0	0	0	0	0	15	130	0	16	385	0	0	0	283	3887	0	0	0	0	0	0	261	77	0	0	0	0	0	380	0
2314.RFIDS.Scraping.112224	0	0	0	0	0	0	251	0	0	0	49193	660	0	51	0	0	0	0	0	0	0	0	0	0	0	53	0	0	282	0	0	0	212	1568	0	0	0	0	0	0	42	0	0	0	0	0	0	289	0
2314.LFIDS.Scraping.112224	0	0	0	0	0	0	279	0	0	0	34771	423	0	36	0	0	0	0	0	0	0	0	0	0	0	64	0	0	292	0	0	0	180	1344	0	0	0	0	0	0	60	0	0	0	0	0	0	470	0
2314.RHIDS.Scraping.112224	0	0	0	0	0	0	524	0	0	0	40642	459	0	0	11	0	0	0	0	0	0	0	0	0	0	103	0	0	330	0	0	0	202	1593	0	0	0	0	0	0	100	115	0	0	0	0	0	520	0
2314.LHIDS.Scraping.112224	0	0	0	0	0	0	2028	0	0	0	45622	622	0	0	14	0	0	0	0	0	0	0	0	0	0	92	0	0	351	0	0	0	345	1656	0	0	0	0	0	0	140	70	0	0	0	0	0	488	0
[truncated: 187 more columns]

## Sheet: Family RA
	k__Bacteria;p__Acidobacteria;c__Acidobacteria;o__Acidobacteriales;f__NA	k__Bacteria;p__Acidobacteria;c__Acidobacteria;o__NA;f__NA	k__Bacteria;p__Acidobacteria;c__Holophagae;o__NA;f__NA	k__Bacteria;p__Actinobacteria;c__Acidimicrobiia;o__Acidimicrobiales;f__Acidimicrobiaceae	k__Bacteria;p__Actinobacteria;c__Acidimicrobiia;o__Acidimicrobiales;f__Iamiaceae	k__Bacteria;p__Actinobacteria;c__Acidimicrobiia;o__Acidimicrobiales;f__NA	k__Bacteria;p__Actinobacteria;c__Actinobacteria;o__Actinomycetales;f__Actinomycetaceae	k__Bacteria;p__Actinobacteria;c__Actinobacteria;o__Actinopolysporales;f__Actinopolysporaceae	k__Bacteria;p__Actinobacteria;c__Actinobacteria;o__Bifidobacteriales;f__Bifidobacteriaceae	k__Bacteria;p__Actinobacteria;c__Actinobacteria;o__Catenulisporales;f__Catenulisporaceae	k__Bacteria;p__Actinobacteria;c__Actinobacteria;o__Corynebacteriales;f__Corynebacteriaceae	k__Bacteria;p__Actinobacteria;c__Actinobacteria;o__Corynebacteriales;f__Dietziaceae	k__Bacteria;p__Actinobacteria;c__Actinobacteria;o__Corynebacteriales;f__Mycobacteriaceae	k__Bacteria;p__Actinobacteria;c__Actinobacteria;o__Corynebacteriales;f__NA	k__Bacteria;p__Actinobacteria;c__Actinobacteria;o__Corynebacteriales;f__Nocardiaceae	k__Bacteria;p__Actinobacteria;c__Actinobacteria;o__Frankiales;f__Acidothermaceae	k__Bacteria;p__Actinobacteria;c__Actinobacteria;o__Frankiales;f__Cryptosporangiaceae	k__Bacteria;p__Actinobacteria;c__Actinobacteria;o__Frankiales;f__Frankiaceae	k__Bacteria;p__Actinobacteria;c__Actinobacteria;o__Frankiales;f__Geodermatophilaceae	k__Bacteria;p__Actinobacteria;c__Actinobacteria;o__Frankiales;f__NA	k__Bacteria;p__Actinobacteria;c__Actinobacteria;o__Frankiales;f__Nakamurellaceae	k__Bacteria;p__Actinobacteria;c__Actinobacteria;o__Frankiales;f__Sporichthyaceae	k__Bacteria;p__Actinobacteria;c__Actinobacteria;o__Kineosporiales;f__Kineosporiaceae	k__Bacteria;p__Actinobacteria;c__Actinobacteria;o__Micrococcales;f__Beutenbergiaceae	k__Bacteria;p__Actinobacteria;c__Actinobacteria;o__Micrococcales;f__Bogoriellaceae	k__Bacteria;p__Actinobacteria;c__Actinobacteria;o__Micrococcales;f__Brevibacteriaceae	k__Bacteria;p__Actinobacteria;c__Actinobacteria;o__Micrococcales;f__Cellulomonadaceae	k__Bacteria;p__Actinobacteria;c__Actinobacteria;o__Micrococcales;f__Demequinaceae	k__Bacteria;p__Actinobacteria;c__Actinobacteria;o__Micrococcales;f__Dermabacteraceae	k__Bacteria;p__Actinobacteria;c__Actinobacteria;o__Micrococcales;f__Dermacoccaceae	k__Bacteria;p__Actinobacteria;c__Actinobacteria;o__Micrococcales;f__Dermatophilaceae	k__Bacteria;p__Actinobacteria;c__Actinobacteria;o__Micrococcales;f__Intrasporangiaceae	k__Bacteria;p__Actinobacteria;c__Actinobacteria;o__Micrococcales;f__Microbacteriaceae	k__Bacteria;p__Actinobacteria;c__Actinobacteria;o__Micrococcales;f__Micrococcaceae	k__Bacteria;p__Actinobacteria;c__Actinobacteria;o__Micrococcales;f__NA	k__Bacteria;p__Actinobacteria;c__Actinobacteria;o__Micrococcales;f__Promicromonosporaceae	k__Bacteria;p__Actinobacteria;c__Actinobacteria;o__Micrococcales;f__Ruaniaceae	k__Bacteria;p__Actinobacteria;c__Actinobacteria;o__Micrococcales;f__Sanguibacteraceae	k__Bacteria;p__Actinobacteria;c__Actinobacteria;o__Micromonosporales;f__Micromonosporaceae	k__Bacteria;p__Actinobacteria;c__Actinobacteria;o__NA;f__NA	k__Bacteria;p__Actinobacteria;c__Actinobacteria;o__Propionibacteriales;f__Nocardioidaceae	k__Bacteria;p__Actinobacteria;c__Actinobacteria;o__Propionibacteriales;f__Propionibacteriaceae	k__Bacteria;p__Actinobacteria;c__Actinobacteria;o__Pseudonocardiales;f__Pseudonocardiaceae	k__Bacteria;p__Actinobacteria;c__Actinobacteria;o__Streptomycetales;f__Streptomycetaceae	k__Bacteria;p__Actinobacteria;c__Actinobacteria;o__Streptosporangiales;f__Nocardiopsaceae	k__Bacteria;p__Actinobacteria;c__Actinobacteria;o__Streptosporangiales;f__Streptosporangiaceae	k__Bacteria;p__Actinobacteria;c__Actinobacteria;o__Streptosporangiales;f__Thermomonosporaceae	k__Bacteria;p__Actinobacteria;c__Coriobacteriia;o__Coriobacteriales;f__Coriobacteriaceae	k__Bacteria;p__Actinobacteria;c__NA;o__NA;f__NA
2203.RHIDS.Scraping.100924	0	0	0	0	0	0	0.00319222	0	0	0	0.724295	0.00120167	0	0	0	0	0	0	0	0	0	0	0	0	0	0	0	0	0.000311884	0	0	0	0.000174288	0.000284365	0	0	0	0	0	0	0.00011925	0	0	0	0	0	0	0	0
2203.LHIDS.Scraping.100924	0	0	0	0	0	0	0.000267686	0	0	0	0.517086	0	0	0	0	0	0	0	0	0	0	0	0	0	0	0.0158437	0	0	0.00388145	0.000158939	0	0	0.00643283	0.000259321	0	0	0	0	0	0	0	0.00119622	0	0	0	0	0	0.000117113	0
2204.RHIDS.Scraping.100924	0	0	0	0	0.000216205	0.000298569	0.000123546	0	0	0	0.498013	0.0059302	0	0.000442706	0.000576547	0	0	0	0.000133841	0	0	0	0	0	0.00011325	0.0105323	0.000123546	0.000164728	0.001812	0	0.000133841	0.000329455	0.0072789	0.0215999	0.000247092	0.000247092	0	0.000514774	0	0	0.00333574	0.000967775	0	0.000257387	0	0	0	0.00248121	0
2204.LHIDS.Scraping.100924	0	0	0	0	0	0	0	0	0	0	0.436442	0.000700303	0	0	0	0	0	0	0	0	0	0	0	0	0	0.0103732	0	0	0.00142249	0	0	0	0.00305288	0.00121459	0	0	0	0	0	0	0.000164134	0.00205714	0	0	0	0	0	0	0
2310.RHIDS.Scraping.100924	0	0	0	0	0	0	0.000190642	0	0	0	0.641295	0.000798313	0	0	0.000309793	0	0	0	0	0	0	0	0	0	0	0.024843	0	0	0.000524265	0	0	0	0.0130351	0.00371752	0	0	0	0	0	0	0.000786398	0	0	0	0	0	0	0.000166812	0
2310.LHIDS.Scraping.100924	0	0	0	0	0	0	0.00413563	0	0	0	0.742777	0.000465051	0	9.96537e-05	0	0	0	0	0	0	0	0	0	0	0	0.0048166	0	0	0.00104636	0	0	0	0.00542282	9.13492e-05	0	0	0	0	0	0	9.13492e-05	0.000274048	0	0	0	0	0	0	0
2311.RHIDS.Scraping.100924	0	0	0	0	0	0	0.000158109	0	0	0	0.447599	0.00148956	0	0	0	0	0	0	0	0	0	0	0	0	0	0.00205542	0	0	0.0011983	0	0	0	0.00171424	0.00158109	0	0	0	0	0	0	0.000349505	0.000183074	0	0	0	0	0	0.000249646	0
2311.LHIDS.Scraping.100924	0	0	0	0	0	0	0.0181281	0	0	0	0.43179	0.00070513	0	0	0	0	0	0	0	0	0	0	0	0	0	0.000874719	0	0	0.00149059	0	0	0	0.0003124	0.00083009	0	0	0	0	0	0	0	0.000214217	0	0	0	0	0	0	0
2316.RHIDS.Scraping.100924	0	0	0	0	0	0	0.00101652	0	0	0	0.678675	0.000832494	0	0	0.000280419	0	0	0	0	0	0	0	0	0	0	0.00137581	0	0	0.000508259	0.000701047	0	0	0.000911361	0.00246243	0	0	0	0	0	0	0.000639706	0.000341761	0	0	0	0	0	0	0
2316.LHIDS.Scraping.100924	0	0	0	0	0	0	0.00742153	0	0	0	0.61748	0.000621186	0	0	0.000141674	0	0	0	0	0	0	0	0	0	0.000196164	0.00411944	0	0	0.00561247	0.000119878	0	0.000130776	0.00930689	0.00240846	0.000196164	0	0	0	0	0	0.000664778	0.00125327	0	0	0	0	0	0.000228858	0
2201.RHIDS.Scraping.100924	0	0	0	0	0	0	0.000124217	0	0	0	0.419274	0.00118006	0	0	0.00014492	0	0	0	0	0	0	0	0	0	0	0	0	0	0.00118006	0	0	0	0.000527923	0.00123182	0	0	0	0	0	0	0.000403706	0	0	0	0	0	0	0	0
2201.LHIDS.Scraping.100924	0	0	0	0	0	0	0.0056159	0	0	0	0.570728	0.000395131	0	0	0	0	0	0	0	0	0	0	0	0	0	0.00663315	0	0	0.00211857	0.000109291	0	0	0.00374113	0.000218583	0	0	0	0	0	0	0	0.000781854	0	0	0	0	0	0	0
2314.RHIDS.Scraping.100924	0	0	0	0	0	0	0.00826185	0	0	0	0.239455	0.000237182	0	0	0	0	0	0	0	0	0	0	0	0	0	0.000405186	0	0	0.00187769	0	0	0	0.000256947	0.000405186	0	0	0	0	0	0	0	0.000948729	0	0	0	0	0	0	0
2314.LHIDS.Scraping.100924	0	0	0	0	0	0	0.00199997	0	0	0	0.118497	0.00199295	0	0	0.000238593	0	0	0	0	0	0	0	0	0	0	0.000743849	0	0	0.0101192	0.000322802	0	0	0.000828059	0.000666657	0	0	0	0	0	0	9.12268e-05	0.00207716	0	0	0	0	0	0	0
2203.RHIDS.Scraping.102324	0	0	0	0	0	0	0	0	0	0	0.103279	0	0	0	0	0	0	0	0.000161196	0	0	0	0	0	0	0	0	0	0	0	0	0	0.0318314	0	0	0	0	0	0	0	0	0.015086	0	0	0	0	0	0	0
2203.LHIDS.Scraping.102324	0	0	0	0	0	0	0.0162381	0	0	0	0.498052	0	0	0	0	0	0	0	0	0	0	0	0	0	0	0.00896063	0	0	0	0	0	0	0.00520967	0	0	0	0	0	0	0	0	0	0	0	0	0	0	0	0
2204.RHIDS.Scraping.102324	0	0	0	0	0	0	0	0	0	0	0.130068	0	0	0	0	0	0	0	0	0	0	0	0	0	0	0	0	0	0	0	0	0	0	0	0	0	0	0	0	0	0	0.263593	0	0	0	0	0	0	0
2204.LHIDS.Scraping.102324	0	0	0	0	0	0	0	0	0	0	0.486292	0.000180837	0	0	0	0	0	0	0	0	0	0	0	0	0	0	0	0	0	0	0	0	0	0.0176919	0	0	0	0	0	0	0	0	0	0	0	0	0	0	0
2310.RHIDS.Scraping.102324	0	0	0	0	0	0	0.0110066	0	0	0	0.289976	0.000286745	0	0	0	0	0	0	0	0	0	0	0	0	0	0.00276819	0	0	0	0	0	0	0.00547021	0	0	0	0	0	0	0	0	0	0	0	0	0	0	0.00123521	0
2310.LHIDS.Scraping.102324	0	0	0	0	0	0	0	0	0.467441	0	0	0	0	0	0	0	0	0	0	0	0	0	0	0	0	0	0	0	0	0	0	0	0	0	0	0	0	0	0	0	0	0.0345866	0	0	0	0	0	0	0
2311.RHIDS.Scraping.102324	NA
2311.LHIDS.Scraping.102324	0	0	0	0	0	0	0	0	0	0	0	0	0	0	0	0	0	0	0	0	0	0	0	0	0	0	0	0	0	0	0	0	0	0	0	0	0	0	0	0	0	0	0	0	0	0	0	0	0
2316.RHIDS.Scraping.102324	0	0	0	0	0	0	0.0142631	0	0	0	0.131346	0.00536179	0	0	0.000140177	0	0	0	0	0	0	0	0	0	0	0.003557	0	0	0.000131416	0	0	0	0.00328541	0.00233921	0	0	0	0	0	0	0.000946198	0.000183983	0	0	0	0	0	0.00187487	0
2316.LHIDS.Scraping.102324	0	0	0	0	0	0	0.00556712	0	0	0	0.69805	0.00886875	0	0	0	0	0	0	0	0	0	0	0	0	0	0.0016596	0	0	0.000298552	0	0	0	0.0381708	0.00108884	0	0	0	0	0	0	0	0.000175619	0	0	0	0	0	0	0
2201.RHIDS.Scraping.102324	NA
2201.LHIDS.Scraping.102324	NA
2314.RHIDS.Scraping.102324	0	0	0	0	0	0	0.00363449	0	0	0	0.482085	0.00172296	0	0	0.000154295	0	0	0	0	0	0	0	0	0	0	0.00252014	0	0	0.00203154	0	0	0	0.0029916	0.00265729	0	0	0	0	0	0	0.000102863	0.000822904	0	0	0	0	0	0.000317161	0
2314.LHIDS.Scraping.102324	0	0	0	0	0	0	0.00679697	0	0	0	0.469419	0.000933348	0	0	0	0	0	0	0	0	0	0	0	0	0	0.00038432	0	0.000120786	0.00184473	0	0	0	0.000351378	0.00465576	0	0	0	0	0	0	0	0.000296475	0	0	0	0	0	0.00366751	0
2203.RHIDS.Scraping.110624	0	0	0	0	0	0	0.00544428	0	0	0	0.0720454	0.00191333	0	0	0	0	0	0	0	0	0	0	0	0	0	0.00418323	0	0	0.000252211	0	0	0	0.0215075	0.00212205	0	0	0	0	0	0	0	0	0	0	0	0	0	0.000278302	0
2203.LHIDS.Scraping.110624	0	0	0	0	0	0	0.00280882	0	0	0	0.612846	0.000339527	0	0	0	0	0	0	0	0	0	0	0	0	0	0	0	0	0	0	0	0	0.000781941	0.00105974	0	0	0	0	0	0	0	0	0	0	0	0	0	0.000144042	0
2204.RHIDS.Scraping.110624	0	0	0	0	0	0	0.000262122	0	0	0	0.275921	0.000227172	0	0	0	0	0	0	0	0	0	0	0	0	0	0.000192223	0	0	0	0	0	0	0.00226007	0.000145623	0	0	0	0	0	0	0.000262122	0.000104849	0	0	0	0	0	0	0
2204.LHIDS.Scraping.110624	0	0	0	0	0	0.000224233	0.0111992	0	0	0	0.125664	0.00146997	0	0	0	0	0	0	0	0	0	0	0	0	0	0.000759902	0	8.72019e-05	0	0	0	0.000124574	0.0311311	0.0110435	0	0	0	0	0	0	0.00149489	0.000411095	0	0	0	0	0	0.00226102	0
2310.RHIDS.Scraping.110624	0	0	0	0	0	0	0.0170924	0	0	0	0.612318	0.000126798	0	0	0	0	0	0	0	0	0	0	0	0	0	0.000270503	0	0	0	0	0	0	0.00153849	0.000228237	0	0	0	0	0	0	0	0	0	0	0	0	0	0.000456474	0
2310.LHIDS.Scraping.110624	0	0	0	0	0	0	0.0176581	0	0	0	0.00682676	9.79918e-05	0	0	0	0	0	0	0	0	0	0	0	0	0	0.000509557	0	0	0	0	0	0	0.00104525	0.000908058	0	0	0	0	0	0	0	0	0	0	0	0	0	0.000953787	0
2311.RHIDS.Scraping.110624	0	0	0	0	0	0	0.00248003	0	0	0	0.249054	0.000565069	0	0	0	0	0	0	0	0	0	0	0	0	0	0.000769122	0	0	0.000290383	0	0	0	0.00181293	0.00156964	0	0	0	0	0	0	0.000204053	0	0	0	0	0	0	0	0
2311.LHIDS.Scraping.110624	0	0	0	0	0	0	0.000119124	0	0	0	0.00859283	8.73577e-05	0	0	0	0	0	0	0	0	0	0	0	0	0	0	0	0	0	0	0	0	0.000643271	0.000142949	0	0	0	0	0	0	0	0	0	0	0	0	0	0	0
2316.RHIDS.Scraping.110624	0	0	0	0	0	0	0.00453332	0	0	0	0.0511192	0.000289694	0	0	0	0	0	0	0	0	0	0	0	0	0	0.000861252	0	0	0	0	0	0	0.00247414	0.00118226	0	0	0	0	0	0	0	0	0	0	0	0	0	0.00332757	0
2316.LHIDS.Scraping.110624	0	0	0	0	0	0	0.00376788	0	0	0	0.529527	0.000596969	0	0	0	0	0	0	0	0	0	0	0	0	0	0.00068225	0	0	0.000139551	0	0	0	0.00372912	0.00127147	0	0	0	0	0	0	0.000100787	0	0	0	0	0	0	0	0
2201.RHIDS.Scraping.110624	0	0	0	0	0	0.000159851	0.00168802	0	0	0	0.62882	0.00514719	0	0	0.000377247	0	0	0	0	0	0	0	0	0	7.03343e-05	0.00119568	0	8.31223e-05	0.000780071	0	0	0	0.00272385	0.00258958	0	0	0	0	0	0	0.000946316	0.00049234	0	0	0	0	0	0.000262155	0
2201.LHIDS.Scraping.110624	0	0	0	0	0	0	0.000811862	0	0	0	0.818371	0.000384566	0	0	0	0	0	0	0	0	0	0	0	0	0	0.00121779	0	0	0.000363201	0	0	0	0.000811862	0.000690795	0	0	0	0	0	0	0.000113946	0	0	0	0	0	0	0	0
2314.RHIDS.Scraping.110624	0	0	0	0	0	0	0.000642951	0	0	0	0.633322	0.000658632	0	0	0	0	0	0	0	0	0	0	0	0	0	0.000344998	0	0	0.000141136	0	0	0	0.000423407	0.000164658	0	0	0	0	0	0	0	0.000431247	0	0	0	0	0	0.000109772	0
2314.LHIDS.Scraping.110624	0	0	0	0	0	0	0.00191619	0	0	0	0.529736	0.000417935	0	0	0	0	0	0	0	0	0	0	0	0	0	0.000118283	0	0	0.000236567	0	0	0	0.000630845	0.000386393	0	0	0	0	0	0	0	0.000268109	0	0	0	0	0	0	0
2203.RFIDS.Biopsy.112224	0	0	0	0	0	0.00067794	0.00398941	0	0	0	0.410988	0.0247839	0	0	0.000325932	0	0	0	0	0	0	0	0	0	0.00172092	0.00234671	0	0.00118639	0.00477165	0	0	0.000273783	0.00726178	0.0406242	0.000195559	0	0	0.000651865	0	0	0.00329844	0.000208597	0	0	0	0	0	0.00374171	0
2203.LFIDS.Biopsy.112224	0	0	0	0	0	0.000311123	0.00338502	0	0	0	0.367362	0.0661697	0.000236454	0	0	0	0	0	0.000323568	0	0	0	0	0	0.000311123	0.0179083	0	0.000784031	0.000497797	0	0	0	0.00899769	0.016054	0	0	0	0	0	0	0.00316101	0.000348458	0	0	0	0	0	0.00281255	0
2203.RHgrayIDS.Biopsy.112224	0	0	0	0	0	0.00013567	0.00168231	0	0	0	0.0924459	0.00149238	0	0	0.000108536	0	0	0	0	0	0	0	0	0	0.000397967	0.000253252	0	0.000434146	0.00123912	0	0	0	0.00148333	0.0100487	0	0	0	0	0	0	0.000479369	0	0	0	0	0	0	0.00160091	0
2203.LHwhiteIDS.Biopsy.112224	0	0	0	0	0	0.000153993	0.00770992	0	0	0	0.2715	0.00495858	0	0	0.000236123	0	0	0	0	0	0	0	0	0	0.000123194	0.000133461	0	0.000246389	0.000246389	0	0	0	0.000913692	0.00371637	0	0	0	0.000112928	0	0	0.000266921	0	0	0	0	0	0	0.000954757	0
2203.RFIDS.Scraping.112224	0	0	0	0	0	0.000121855	0.0133598	0	0	0	0.431855	0.0128613	0	0.000121855	0	0	0	0	0	0	0	0	0	0	0.000830832	0.0020937	0	0.000631432	0.00279159	0.0001994	0	0.000166166	0.00942717	0.0451086	0	0	0	0.000177244	0	0	0.00261435	0.000598199	0	0	0	0	0	0.00285806	0
2203.LFIDS.Scraping.112224	0	0	0	0	0	0	0.0125551	0	0	0	0.226298	0.0026803	0	0	0	0	0	0	0	0	0	9.95776e-05	0	0	0.000273838	0.000796621	0	0.000157665	0.000962584	0.000157665	0	0	0.00126132	0.00994117	0	0	0	0	0	0	0.00026554	0.000207453	0	0	0	0	0	0.00809898	0
2203.RHgrayIDS.Scraping.112224	0	0	0	0	0	0.000265675	0.00176776	0	0	0	0.177542	0.00510913	0	0.000153274	0	0	0	0	0	0	0	0.000163492	0	0	0.000592659	0.000868552	0	0.00107292	0.00197212	0	0	0	0.00472084	0.033475	0	0	0	0.00040873	0	0	0.0030757	0.000112401	0	0	0	0	0	0.00510913	0
2203.LHwhiteIDS.Scraping.112224	0	0	0	0	0	0.000100045	0.006623	0	0	0	0.272764	0.00911747	0	0.000346824	0.000133394	0	0	0	0	0	0	0	0	0	0.000153403	0.00021343	0	0.000193421	0.000840381	0	0	0	0.00175413	0.0109916	0	0	0	0.000120054	0	0	0.000787023	0	0	0	0	0	0	0.00336819	0
2204.RFIDS.Biopsy.112124	0	0	0	0	0.000135032	0.00327935	0.000154322	0	0	0	0.38028	0.00728209	0.000115742	0	0.000713741	0	0	0	0	0	0	0	0	0	0.000115742	0.000443677	0	0.000694451	0.00267171	0	0	0	0.0241611	0.024354	0	0	0	0.000289355	0	0	0.00257526	0.000260419	0	0	0	0	0	0.000405096	0
2204.LFIDS.Biopsy.112124	0	0	0	0	0	0.00149627	0	0	0	0	0.494681	0.0105469	0	0	0.000200719	0	0	0	0	0	0	0	0	0	0.000200719	0.0170429	0	0.000693393	0.00412386	0	0	0	0.0622229	0.0118972	0	0	0	0	0	0	0.00124081	0.000912359	0	0	0	0	0	0.000565662	0
2204.RHCB.Biopsy.112124	0	0	0	0	0	0.000339443	0.0164335	0	0	0	0.253852	0.000302547	0	0	0	0	0	0	0	0	0	0	0	0	0	0	0.000132826	0.000354202	0.000487027	0	0	8.85504e-05	0.00498096	0.00339443	0	0	0	9.59296e-05	0	0	0.000841229	0.000118067	0	0	0	0	0	0.00250155	0
2204.LHwhiteIDS.Biopsy.112124	0	0	0	0	0.000337233	0.00125814	0.00277569	0	0	0	0.543905	0.00290539	0	0	0	0	0	0	0	0	0	0	0	0	0	0	0	0.000998729	0.00050585	0	0	0.000142676	0.036486	0.00988352	0	0	0	0.000402086	0	0	0.00234766	0.000440997	0	0	0	0	0	0.00051882	0
2204.RFIDS.Scraping.112124	0	0	0	0	0	0.000909639	0.00198851	0	0	0	0.209756	0.00297219	0	0	0.00019039	0	0	0	0	0	0	0	0	0	0.000518283	0.00019039	0	0.001576	0.00603958	0	0	0	0.00658959	0.0531821	0	0	0	0.000550014	0	0	0.00291931	0.00245391	0	0	0	0	0	0.0257766	0
2204.LFIDS.Scraping.112124	0	0	0	0	0	0.000180719	0.000180719	0	0	0	0.546869	0.00558838	0	0	0	0	0	0	0	0	0	0	0	0	0	0.0130117	0	0	0.00503232	0	0	0.00038924	0.0180997	0.0155279	0	0	0	0.000180719	0	0	0.000264127	0.00215472	0	0	0	0	0	0.00101481	0
2204.RHCB.Scraping.112124	0	0	0	0	0	0.000522981	0.000997312	0	0	0	0.578636	0.00131353	0	0	0.000145948	0	0	0	0	0	0	0	0	0	0	0.00015811	0	0.000279734	0.000145948	0	0	0	0.0174286	0.00597171	0	0	0	0	0	0	0.000510818	0.000182435	0	0	0	0	0	0.000693254	0
2204.LHwhiteIDS.Scraping.112124	0	0	0	0	9.73083e-05	0.00106291	0.00528459	0	0	0	0.186967	0.00174406	0	0	0.000104794	0	0	0	0	0	0	0	0	0.000209587	0.000149705	0	0.000119764	0.000359292	0.00101051	0	0	0.000269469	0.00474565	0.0153373	0	0	0	0.000269469	0	0	0.00148957	0.00059882	0	0	0	0	0	0.00348064	0
2310.RFIDS.Biopsy.112024	0	0	0	0	0.000427408	0.000160278	0.000213704	0	0	0	0.317871	0.0091759	0	0	0.000627755	0	0	0	0	0	0	0	0	0	0.0011353	0	0	0.00594364	0.00332576	0	0	0	0.0255109	0.0495258	0	0	0	0	0	0	0.00706558	0.000146921	0	0	0	0	0	0.00460799	0
2310.LFIDS.Biopsy.112024	0	0	0	0	0.000547743	0	0.0020751	0	0	0	0.632233	0.0135566	0.000347606	0	0.000400274	0	0	0	0	0	0	0	0	0	0.000621478	0.000431874	0	0.00162216	0.00186443	0	0	0.000200137	0.0270185	0.0315163	0	0	0	0	0	0	0.00317059	0.000347606	0	0	0	0	0	0.00147469	0
2310.RHwhiteIDS.Biopsy.112024	0	0	0	0	0	0	0.00523322	0	0	0	0.0115001	0.000138359	0	0	0	0	0	0	0	0	0	0	0	0	0	0	0	0.00019533	0	0	0	0	0.000382521	0.00106618	0	0	0	0	0	0	0.000162775	0	0	0	0	0	0	0.000618545	0
2310.LHCB.Biopsy.112024	0	0	0	0	0	0	0.00655929	0	0	0	0.0510401	0.000464001	0	0	0	0	0	0	0	0	0	0	0	0	9.84245e-05	0.000674911	0	0.00021091	0.000119515	0	0	0	0.000949093	0.00446425	0	0	0	0	0	0	0.000358546	0	0	0	0	0	0	0.00220752	0
2310.RFIDS.Scraping.112024	0	0	0	0	0	0	0.00227208	0	0	0	0.389744	0.0125236	0	0	0.000184811	0	0	0	0	0	0	0	0	0	0.000510947	0.000467462	0	0.00169591	0.00567478	0.000304394	0	0.000130455	0.00718588	0.132096	0	0	0	0.000195682	0	0	0.0021525	0.000663144	0	0	0	0	0	0.00181549	0
2310.LFIDS.Scraping.112024	0	0	0	0	0	0	0.0024965	0	0	0	0.467844	0.00725811	0	0	0	0	0	0	0	0	0	0	0	0	0.000925531	0.00043841	0	0.000974243	0.00278877	0.000146137	0	0	0.00641783	0.0587591	0	0	0	0	0	0.000280095	0.00153443	0.00132741	0	0	0	0	0	0.00233818	0
2310.RHwhiteIDS.Scraping.112024	0	0	0	0	0	0	0.0110472	0	0	0	0.181698	0.00119164	0	0	0	0	0	0	0	0	0	0	0	0	0.000259358	0.000252348	0	0.000757045	0.000231319	0	0	0	0.00236927	0.0071008	0	0	0	0.000119164	0	0	0.00116361	8.41161e-05	0	0	0	0	0	0.00209589	0
2310.LHCB.Scraping.112024	0	0	0	0	0	0	0.008823	0	0	0	0.151557	0.00218818	0	0	0.000160601	0	0	0	0.00012045	0	0	0	0	0	0.000271014	0.00356333	0	0.000361351	0.000291089	0	0	0	0.00248931	0.0113324	0	0	0	0	0	0	0.00142533	0.000150563	0	0	0	0	0	0.00275029	0
2311.RFIDS.Biopsy.112124	0	0	0	0	0.000465018	0.000498234	0.000509306	0	0	0	0.43146	0.03574	0	0	0.00107397	0	0	0	0.000254653	0	0	0	0	0	0.00135077	0.000553593	0	0.00341014	0.00424053	0.000143934	0	0.000321084	0.00809354	0.0246017	0	0	0	0.000166078	0	0	0.0057463	0.000498234	0	0	0	0	0	0.00119576	0
2311.LFIDS.Biopsy.112124	0	0	0	0	0	0.000270574	0.000671423	0	0	0	0.748326	0.0162845	0	0	0.000360765	0	0	0	0	0	0	0	0	0	0.00040085	0.000420892	0	0.00177376	0.00122259	0	0	0.000360765	0.0052812	0.0152122	0	0	0	0.000651381	0	0	0.00239508	0.000390829	0	0	0	0	0	0	0
2311.RHwhiteIDS.Biopsy.112124	0	0	0	0	0	0.000267147	0.00517473	0	0	0	0.107541	0.00301777	0	0	0	0	0	0	0	0	0	0	0	0	0.000138521	0.00258242	0	0.000306724	0.000425456	0	0	0	0.00468991	0.00393794	0	0	0	0	0	0	0.000455139	0	0	0	0	0	0	0.00539241	0
2311.LHIDS.Biopsy.112124	0	0	0	0	0	0	0.0026458	0	0	0	0.140629	0.00322232	0	0	0	0	0	0	0	0	0	0	0	0	0.00136923	0.000370618	0	0.00140011	0.00107067	0	0	0.000185309	0.0042724	0.0147218	0	0	0	0.000339733	0	0	0.00194575	0.000123539	0	0	0	0	0	0.000205899	0
2311.RFIDS.Scraping.112124	0	0	0	0	0	0	0.000184586	0	0	0	0.654689	0.0211781	0	0.00051684	0.000283032	0	0	0	0	0	0	0	0	0	0.000283032	0.000209197	0	0.000406089	0.00103368	0	0	0	0.00393783	0.0110259	0	0	0	0.000159974	0	0	0.00100907	0	0	0	0	0	0	0.000689121	0
2311.LFIDS.Scraping.112124	0	0	0	0	0	0.000145917	0.00190814	0	0	0	0.580434	0.0173528	0	0.000314282	0.000213263	0	0	0	0	0	0	0	0	0	0.00113366	0.000875499	0	0.00177345	0.00367036	0	0	0.000359179	0.00809276	0.0287568	0	0	0	0.000314282	0	0	0.00283976	0.000763256	0	0	0	0	0	0.00144794	0
2311.RHwhiteIDS.Scraping.112124	0	0	0	0	0	0	0.00453195	0	0	0	0.372095	0.0061855	0	0	0	0	0	0	0	0	0	0	0	0	0.000275592	0.00419512	0	0.000321524	0.000658358	0	0	0	0.00641516	0.00652234	0	0	0	0	0	0	0.000581805	0	0	0	0	0	0	0.00391953	0
2311.LHIDS.Scraping.112124	0	0	0	0	0	0.000112731	0.00345709	0	0	0	0.292659	0.0109255	0	0	0.000140914	0	0	0	0.000140914	0	0	0	0	0	0.00244251	0.00156884	0.000159702	0.00443409	0.00565534	0	0	0.000497896	0.0114516	0.0413253	0	0	0	0.000479107	0	0	0.0057305	0.0008173	0	0	0	0	0	0.00236735	0
2316.RFIDS.Biopsy.112024	0	0	0	0	0.000392485	0.00236799	0	0	0	0	0.406746	0.00931498	0	0	0.000955047	0	0	0	0	0	0	0.000209325	0	0	0.000588728	0.00133445	0.000156994	0.00472291	0.00464441	0	0	0.000994296	0.0113167	0.0325109	0.000418651	0	0.000170077	0.00125595	0	0	0.00664608	0.000627976	0	0	0	0	0	0.000667225	0
2316.LFIDS.Biopsy.112024	0	0	0	0	0.000350895	0.00199258	0.000187979	0	0	0	0.51851	0.0102887	0	0.000162915	0.00106522	0	0	0	0.000225575	0	0.000150383	0	0	0	0.000438618	0	0	0.00213043	0.00587749	0	0	0.00057647	0.0157276	0.0226578	0.000137852	0	0	0	0	0	0.00478721	0.00045115	0	0	0	0	0	0.000488746	0
2316.RHIDS.Biopsy.112024	0	0	0	0.000118056	0.00104282	0.00258739	0.00558797	0	0	0	0.0619497	0.00219387	0	0	0.000649306	0	0	0	0.000186921	0	0.0007772	0.000442709	0	0	0.00232176	0	0.000619792	0.0111366	0.00228241	0	0	0.00171181	0.0156719	0.0607396	0.000127894	0	0	0.00123958	0	0	0.0069948	0.0010625	0	0	0	0	0	0.00121007	0
2316.LHIDS.Biopsy.112024	0	0	0	0	0	0	0.00748501	0	0	0	0.145966	0.000547484	0	0	0	0	0	0	0	0	0	0	0	0	0.000138914	0	0	0.000457599	0.000179771	0	0	0	0.00107045	0.00313782	0	0	0	0.0001144	0	0	0.000359542	0	0	0	0	0	0	0.00773015	0
2316.RFIDS.Scraping.112024	0	0	0	0	0.000191342	0.000717532	0.000928008	0	0	0	0.289242	0.00652475	0	0	0.000487922	0	0	0	0.000181775	0	0.000105238	0	0	0	0.000707965	0.000133939	0	0.00190385	0.0038364	0.000172208	0	0.000966276	0.0061038	0.0441713	0.000114805	0	0	0.000478354	0	0	0.00351112	0.000908873	0	0	0	0	0	0.00136809	0
2316.LFIDS.Scraping.112024	0	0	0	0	0	0.000204889	0.00398995	0	0	0	0.436878	0.0335048	0	0	0.000431346	0	0	0	0	0	0	0	0	0	0.00079799	0.000981312	0	0.000862692	0.00602806	0.00132639	0	0.00149893	0.00981312	0.0570455	0	0	0	0.000345077	0	0	0.00763482	0.00368801	0	0	0	0	0	0.00101366	0
2316.RHIDS.Scraping.112024	0	0	0	0	0.000166902	0.000942507	0.00510525	0	0	0	0.327502	0.00504634	0	0	0.000343622	0	0	0	0.000107996	0	0.000294533	0.000147267	0	0	0.00125668	0.000392711	0.000107996	0.00680372	0.00166902	0	0	0.00118795	0.00934653	0.0350004	0.000107996	0	0	0.000422165	0	0	0.00484998	0.000765787	0	0	0	0	0	0.00205192	0
2316.LHIDS.Scraping.112024	0	0	0	0	0.000116369	0.000384911	0.00589899	0	0	0	0.327425	0.00247059	0	0	0.000170077	0	0	0	0	0	9.84657e-05	0	0	0	0.000277494	0	0	0.00136062	0.000644503	0	0	0.000340154	0.00245269	0.00785936	0	0	0	0.000268543	0	0	0.00141433	0.0003133	0	0	0	0	0	0.00131586	0
2201.RFIDS.Biopsy.111924	0	0	0	0	0.000216645	0.00121321	0.00467953	0	0	0	0.494719	0.0397218	0	0	0.000617438	0	0	0	0.000324967	0	0	0	0.000259974	0.000151651	0.00162484	0.000834083	0.000422457	0.00192814	0.00680265	0	0	0.00188481	0.0130095	0.0341757	0	0	0	0.000877412	0	0	0.00773422	0.00174399	0	0.000227477	0	0	0	0.00205813	0
2201.LFIDS.Biopsy.111924	0	0	0	0	0.000566006	0.00208091	0.00161478	0	0	0	0.578242	0.0273348	0	0	0.00106542	0	0	0	0	0	0	0	0	0	0.00111537	0.000516065	0	0.00141502	0.00164808	0	0	0.00178126	0.0123356	0.0216414	0.000216414	0	0	0.000549359	0	0	0.00404528	0.000915598	0	0.000216414	0	0	0	0.00287997	0
2201.RHIDS.Biopsy.111924	0	0	0	0	0	0.000379285	0.00173387	0	0	0	0.87476	0.00423715	0	0	0	0	0	0	0	0	0	0	0	0	0.000184224	0.000151714	0.000173387	0.000195061	0.000119204	0	0	0	0.00577596	0.00564592	0	0	0	0.000205897	0	0	0.000780243	0.000173387	0	0	0	0	0	0.000596019	0
2201.LHIDS.Biopsy.111924	0	0	0	0	0	0	0.000318968	0	0	0	0.61956	0.00038985	0	0	0	0	0	0	0	0	0	0	0.000230366	0	0	0.00101007	0.00038985	0	0.00040757	0	0	0.000655656	0.00118727	0.00118727	0	0	0	0	0	0	0.00108095	0.000212645	0	0	0	0	0	0.000230366	0
2201.RFIDS.Scraping.111924	0	0	0	0	0	0.000622524	0.00285795	0	0	0	0.595614	0.0296548	0	0	0.000396152	0	0	0	0.000226372	0	0	0	0	0	0.00090549	0.000726278	0	0.000575363	0.00430108	0	0	0.000999811	0.00540464	0.0229674	0	0	0	0.00043388	0	0	0.0035465	0.00104697	0	0	0	0	0	0.00202792	0
2201.LFIDS.Scraping.111924	0	0	0	0	0	0.00108888	0.00142615	0	0	0	0.607115	0.0218451	0	0	0.00067453	0	0	0	0	0	0	0	0	0	0.000520352	0.000597441	0	0.000443262	0.00307393	0	0	0.000693802	0.00543478	0.0186074	0	0	0	0.00067453	0	0	0.00323774	0.00042399	0	0	0	0	0	0.00158033	0
2201.RHIDS.Scraping.111924	0	0	0	0	0	0.000454229	0.00122536	0	0	0	0.79228	0.00763738	0	0	0.000517609	0	0	0	0	0	0	0	0	0	0.000253523	0.000475355	0	0.000200706	0.0014155	0	0	0.000433102	0.0107008	0.00587328	0	0	0	0.000179579	0	0	0.000644371	0.000221833	0	0	0	0	0	0.00151057	0
2201.LHCB.Scraping.111924	0	0	0	0	0	0.000110075	0.00235392	0	0	0	0.417016	0.00355628	0	0	9.31406e-05	0	0	0	0.000110075	0	0	0	0	0	0.000169347	0.00542756	0.000651984	0.000541909	0.00143945	0	0	0.000465703	0.0159524	0.010364	0.00012701	0	0.000550376	0	0	0	0.00162573	0.00253173	0	0	0	0	0	0.00195595	0
2314.RFIDS.Biopsy.112224	0	0	0	0	0	0	0.00467753	0	0	0	0.615796	0.00952175	0	0.00101003	0.000107867	0	0	0	0	0	0	0	0	0	0	0.000647205	0	0	0.00202006	0	0	0	0.00151995	0.0176412	0	0	0	0	0	0	0.00073546	0	0	0	0	0	0	0.000755072	0
2314.LFIDS.Biopsy.112224	0	0	0	0	0	0	0.00608412	0	0.000121242	0	0.434981	0.00695485	0	0	0	0	0	0	0	0	0	0	0	0	0	0.0009038	0	0	0.00378053	0	0	0	0.00205008	0.0369125	0	0	0	0	0	0	0.00132263	0.000121242	0	0	0	0	0	0.00359316	0
2314.RHIDS.Biopsy.112224	0	0	0	0	0	0	0.0101542	0	0	0	0.355665	0.00656216	0	0	0.00021445	0	0	0	0	0	0	0	0	0	0.000139392	0.00110442	0	0.000150115	0.0055328	0	0	0	0.00505029	0.0470824	0	0	0	0.00012867	0	0	0.00247689	0.00137248	0	0	0	0	0	0.00376359	0
2314.LHIDS.Biopsy.112224	0	0	0	0	0	0	0.0228788	0	0	0	0.239118	0.00772114	0	0	0	0	0	0	0	0	0	0	0	0	0.000177906	0.00154186	0	0.000189767	0.00456626	0	0	0	0.0033565	0.0461015	0	0	0	0	0	0	0.00309557	0.000913253	0	0	0	0	0	0.00450696	0
2314.RFIDS.Scraping.112224	0	0	0	0	0	0	0.00242269	0	0	0	0.474818	0.00637041	0	0.000492259	0	0	0	0	0	0	0	0	0	0	0	0.000511563	0	0	0.0027219	0	0	0	0.00204625	0.0151346	0	0	0	0	0	0	0.00040539	0	0	0	0	0	0	0.00278947	0
2314.LFIDS.Scraping.112224	0	0	0	0	0	0	0.00298792	0	0	0	0.372376	0.00453007	0	0.000385538	0	0	0	0	0	0	0	0	0	0	0	0.000685401	0	0	0.00312714	0	0	0	0.00192769	0.0143934	0	0	0	0	0	0	0.000642563	0	0	0	0	0	0	0.00503341	0
2314.RHIDS.Scraping.112224	0	0	0	0	0	0	0.00479007	0	0	0	0.371523	0.00419588	0	0	0.000100555	0	0	0	0	0	0	0	0	0	0	0.000941559	0	0	0.00301665	0	0	0	0.00184655	0.0145622	0	0	0	0	0	0	0.000914135	0.00105126	0	0	0	0	0	0.0047535	0
2314.LHIDS.Scraping.112224	0	0	0	0	0	0	0.0187712	0	0	0	0.422277	0.00575723	0	0	0.000129584	0	0	0	0	0	0	0	0	0	0	0.000851552	0	0	0.00324886	0	0	0	0.00319332	0.0153279	0	0	0	0	0	0	0.00129584	0.00064792	0	0	0	0	0	0.00451693	0
[truncated: 179 more columns]

## Sheet: Genus RC
	k__Bacteria;p__Acidobacteria;c__Acidobacteria;o__Acidobacteriales;f__NA;g__Acidobacterium	k__Bacteria;p__Acidobacteria;c__Acidobacteria;o__Acidobacteriales;f__NA;g__Edaphobacter	k__Bacteria;p__Acidobacteria;c__Acidobacteria;o__Acidobacteriales;f__NA;g__Granulicella	k__Bacteria;p__Acidobacteria;c__Acidobacteria;o__Acidobacteriales;f__NA;g__Terriglobus	k__Bacteria;p__Acidobacteria;c__Acidobacteria;o__NA;f__NA;g__*Solibacter	k__Bacteria;p__Acidobacteria;c__Acidobacteria;o__NA;f__NA;g__Blastocatella	k__Bacteria;p__Acidobacteria;c__Acidobacteria;o__NA;f__NA;g__Bryobacter	k__Bacteria;p__Acidobacteria;c__Acidobacteria;o__NA;f__NA;g__NA	k__Bacteria;p__Acidobacteria;c__Acidobacteria;o__NA;f__NA;g__bacterium	k__Bacteria;p__Acidobacteria;c__Holophagae;o__NA;f__NA;g__NA	k__Bacteria;p__Actinobacteria;c__Acidimicrobiia;o__Acidimicrobiales;f__Acidimicrobiaceae;g__Illumatobacter	k__Bacteria;p__Actinobacteria;c__Acidimicrobiia;o__Acidimicrobiales;f__Acidimicrobiaceae;g__NA	k__Bacteria;p__Actinobacteria;c__Acidimicrobiia;o__Acidimicrobiales;f__Iamiaceae;g__Iamia	k__Bacteria;p__Actinobacteria;c__Acidimicrobiia;o__Acidimicrobiales;f__NA;g__*Microthrix	k__Bacteria;p__Actinobacteria;c__Acidimicrobiia;o__Acidimicrobiales;f__NA;g__NA	k__Bacteria;p__Actinobacteria;c__Actinobacteria;o__Actinomycetales;f__Actinomycetaceae;g__Actinomyces	k__Bacteria;p__Actinobacteria;c__Actinobacteria;o__Actinomycetales;f__Actinomycetaceae;g__Arcanobacterium	k__Bacteria;p__Actinobacteria;c__Actinobacteria;o__Actinomycetales;f__Actinomycetaceae;g__Arcanobacterium-Trueperella	k__Bacteria;p__Actinobacteria;c__Actinobacteria;o__Actinomycetales;f__Actinomycetaceae;g__Flaviflexus	k__Bacteria;p__Actinobacteria;c__Actinobacteria;o__Actinomycetales;f__Actinomycetaceae;g__NA	k__Bacteria;p__Actinobacteria;c__Actinobacteria;o__Actinomycetales;f__Actinomycetaceae;g__Trueperella	k__Bacteria;p__Actinobacteria;c__Actinobacteria;o__Actinopolysporales;f__Actinopolysporaceae;g__Actinopolyspora	k__Bacteria;p__Actinobacteria;c__Actinobacteria;o__Bifidobacteriales;f__Bifidobacteriaceae;g__Aeriscardovia	k__Bacteria;p__Actinobacteria;c__Actinobacteria;o__Bifidobacteriales;f__Bifidobacteriaceae;g__Gardnerella	k__Bacteria;p__Actinobacteria;c__Actinobacteria;o__Catenulisporales;f__Catenulisporaceae;g__Catenulispora	k__Bacteria;p__Actinobacteria;c__Actinobacteria;o__Corynebacteriales;f__Corynebacteriaceae;g__Corynebacterium	k__Bacteria;p__Actinobacteria;c__Actinobacteria;o__Corynebacteriales;f__Corynebacteriaceae;g__NA	k__Bacteria;p__Actinobacteria;c__Actinobacteria;o__Corynebacteriales;f__Dietziaceae;g__Dietzia	k__Bacteria;p__Actinobacteria;c__Actinobacteria;o__Corynebacteriales;f__Mycobacteriaceae;g__Mycobacterium	k__Bacteria;p__Actinobacteria;c__Actinobacteria;o__Corynebacteriales;f__NA;g__NA	k__Bacteria;p__Actinobacteria;c__Actinobacteria;o__Corynebacteriales;f__NA;g__Tomitella	k__Bacteria;p__Actinobacteria;c__Actinobacteria;o__Corynebacteriales;f__Nocardiaceae;g__Gordonia	k__Bacteria;p__Actinobacteria;c__Actinobacteria;o__Corynebacteriales;f__Nocardiaceae;g__Nocardia	k__Bacteria;p__Actinobacteria;c__Actinobacteria;o__Corynebacteriales;f__Nocardiaceae;g__Rhodococcus	k__Bacteria;p__Actinobacteria;c__Actinobacteria;o__Corynebacteriales;f__Nocardiaceae;g__Williamsia	k__Bacteria;p__Actinobacteria;c__Actinobacteria;o__Frankiales;f__Acidothermaceae;g__Acidothermus	k__Bacteria;p__Actinobacteria;c__Actinobacteria;o__Frankiales;f__Cryptosporangiaceae;g__Fodinicola	k__Bacteria;p__Actinobacteria;c__Actinobacteria;o__Frankiales;f__Frankiaceae;g__Frankia-Jatrophihabitans	k__Bacteria;p__Actinobacteria;c__Actinobacteria;o__Frankiales;f__Frankiaceae;g__Jatrophihabitans	k__Bacteria;p__Actinobacteria;c__Actinobacteria;o__Frankiales;f__Geodermatophilaceae;g__Blastococcus	k__Bacteria;p__Actinobacteria;c__Actinobacteria;o__Frankiales;f__Geodermatophilaceae;g__Geodermatophilus	k__Bacteria;p__Actinobacteria;c__Actinobacteria;o__Frankiales;f__Geodermatophilaceae;g__Modestobacter	k__Bacteria;p__Actinobacteria;c__Actinobacteria;o__Frankiales;f__Geodermatophilaceae;g__NA	k__Bacteria;p__Actinobacteria;c__Actinobacteria;o__Frankiales;f__NA;g__NA	k__Bacteria;p__Actinobacteria;c__Actinobacteria;o__Frankiales;f__Nakamurellaceae;g__Nakamurella	k__Bacteria;p__Actinobacteria;c__Actinobacteria;o__Frankiales;f__Sporichthyaceae;g__NA	k__Bacteria;p__Actinobacteria;c__Actinobacteria;o__Frankiales;f__Sporichthyaceae;g__Sporichthya	k__Bacteria;p__Actinobacteria;c__Actinobacteria;o__Kineosporiales;f__Kineosporiaceae;g__Kineococcus	k__Bacteria;p__Actinobacteria;c__Actinobacteria;o__Kineosporiales;f__Kineosporiaceae;g__Kineosporia
2203.RHIDS.Scraping.100924	0	0	0	0	0	0	0	0	0	0	0	0	0	0	0	0	0	0	0	0	348	0	0	0	0	78921	38	131	0	0	0	0	0	0	0	0	0	0	0	0	0	0	0	0	0	0	0	0	0
2203.LHIDS.Scraping.100924	0	0	0	0	0	0	0	0	0	0	0	0	0	0	0	0	0	0	0	0	32	0	0	0	0	61814	0	0	0	0	0	0	0	0	0	0	0	0	0	0	0	0	0	0	0	0	0	0	0
2204.RHIDS.Scraping.100924	0	0	0	0	0	0	0	0	0	0	0	0	21	29	0	0	0	0	12	0	0	0	0	0	0	48286	86	576	0	43	0	11	0	45	0	0	0	0	0	0	0	0	13	0	0	0	0	0	0
2204.LHIDS.Scraping.100924	0	0	0	0	0	0	0	0	0	0	0	0	0	0	0	0	0	0	0	0	0	0	0	0	0	39771	115	64	0	0	0	0	0	0	0	0	0	0	0	0	0	0	0	0	0	0	0	0	0
2310.RHIDS.Scraping.100924	0	0	0	0	0	0	0	0	0	0	0	0	0	0	0	0	0	0	0	0	16	0	0	0	0	53822	0	67	0	0	0	0	0	26	0	0	0	0	0	0	0	0	0	0	0	0	0	0	0
2310.LHIDS.Scraping.100924	0	0	0	0	0	0	0	0	0	0	0	0	0	0	0	0	0	0	0	0	498	0	0	0	0	89443	0	56	0	12	0	0	0	0	0	0	0	0	0	0	0	0	0	0	0	0	0	0	0
2311.RHIDS.Scraping.100924	0	0	0	0	0	0	0	0	0	0	0	0	0	0	0	19	0	0	0	0	0	0	0	0	0	53067	721	179	0	0	0	0	0	0	0	0	0	0	0	0	0	0	0	0	0	0	0	0	0
2311.LHIDS.Scraping.100924	0	0	0	0	0	0	0	0	0	0	0	0	0	0	0	57	1658	0	0	0	316	0	0	0	0	45612	2764	79	0	0	0	0	0	0	0	0	0	0	0	0	0	0	0	0	0	0	0	0	0
2316.RHIDS.Scraping.100924	0	0	0	0	0	0	0	0	0	0	0	0	0	0	0	24	0	0	0	0	92	0	0	0	0	77416	31	95	0	0	0	0	0	32	0	0	0	0	0	0	0	0	0	0	0	0	0	0	0
2316.LHIDS.Scraping.100924	0	0	0	0	0	0	0	0	0	0	0	0	0	0	0	0	0	0	26	0	655	0	0	0	0	56660	0	57	0	0	0	0	0	13	0	0	0	0	0	0	0	0	0	0	0	0	0	0	0
2201.RHIDS.Scraping.100924	0	0	0	0	0	0	0	0	0	0	0	0	0	0	0	0	0	0	12	0	0	0	0	0	0	40504	0	114	0	0	0	14	0	0	0	0	0	0	0	0	0	0	0	0	0	0	0	0	0
2201.LHIDS.Scraping.100924	0	0	0	0	0	0	0	0	0	0	0	0	0	0	0	0	0	0	0	0	668	0	0	0	0	67867	20	47	0	0	0	0	0	0	0	0	0	0	0	0	0	0	0	0	0	0	0	0	0
2314.RHIDS.Scraping.100924	0	0	0	0	0	0	0	0	0	0	0	0	0	0	0	11	0	0	0	0	825	0	0	0	0	24041	189	24	0	0	0	0	0	0	0	0	0	0	0	0	0	0	0	0	0	0	0	0	0
2314.LHIDS.Scraping.100924	0	0	0	0	0	0	0	0	0	0	0	0	0	0	0	0	0	0	0	0	285	0	0	0	0	16393	493	284	0	0	0	0	0	34	0	0	0	0	0	0	0	0	0	0	0	0	0	0	0
2203.RHIDS.Scraping.102324	0	0	0	0	0	0	0	0	0	0	0	0	0	0	0	0	0	0	0	0	0	0	0	0	0	10892	0	0	0	0	0	0	0	0	0	0	0	0	0	0	0	17	0	0	0	0	0	0	0
2203.LHIDS.Scraping.102324	0	0	0	0	0	0	0	0	0	0	0	0	0	0	0	1703	0	0	0	0	323	0	0	0	0	36700	25441	0	0	0	0	0	0	0	0	0	0	0	0	0	0	0	0	0	0	0	0	0	0
2204.RHIDS.Scraping.102324	0	0	0	0	0	0	0	0	0	0	0	0	0	0	0	0	0	0	0	0	0	0	0	0	0	18590	0	0	0	0	0	0	0	0	0	0	0	0	0	0	0	0	0	0	0	0	0	0	0
2204.LHIDS.Scraping.102324	0	0	0	0	0	0	0	0	0	0	0	0	0	0	0	0	0	0	0	0	0	0	0	0	0	48220	184	18	0	0	0	0	0	0	0	0	0	0	0	0	0	0	0	0	0	0	0	0	0
2310.RHIDS.Scraping.102324	0	0	0	0	0	0	0	0	0	0	0	0	0	0	0	247	0	12	0	0	739	0	0	0	0	24746	1547	26	0	0	0	0	0	0	0	0	0	0	0	0	0	0	0	0	0	0	0	0	0
2310.LHIDS.Scraping.102324	0	0	0	0	0	0	0	0	0	0	0	0	0	0	0	0	0	0	0	0	0	0	0	15218	0	0	0	0	0	0	0	0	0	0	0	0	0	0	0	0	0	0	0	0	0	0	0	0	0
2311.RHIDS.Scraping.102324	NA
2311.LHIDS.Scraping.102324	0	0	0	0	0	0	0	0	0	0	0	0	0	0	0	0	0	0	0	0	0	0	0	0	0	0	0	0	0	0	0	0	0	0	0	0	0	0	0	0	0	0	0	0	0	0	0	0	0
2316.RHIDS.Scraping.102324	0	0	0	0	0	0	0	0	0	0	0	0	0	0	0	126	0	0	0	0	1502	0	0	0	0	11452	3540	612	0	0	0	0	0	16	0	0	0	0	0	0	0	0	0	0	0	0	0	0	0
2316.LHIDS.Scraping.102324	0	0	0	0	0	0	0	0	0	0	0	0	0	0	0	133	0	462	0	0	39	0	0	0	0	76612	2884	1010	0	0	0	0	0	0	0	0	0	0	0	0	0	0	0	0	0	0	0	0	0
2201.RHIDS.Scraping.102324	NA
2201.LHIDS.Scraping.102324	NA
2314.RHIDS.Scraping.102324	0	0	0	0	0	0	0	0	0	0	0	0	0	0	0	31	0	0	0	0	393	0	0	0	0	54299	1941	201	0	0	0	0	0	18	0	0	0	0	0	0	0	0	0	0	0	0	0	0	0
2314.LHIDS.Scraping.102324	0	0	0	0	0	0	0	0	0	0	0	0	0	0	0	0	0	0	0	0	619	0	0	0	0	40371	2379	85	0	0	0	0	0	0	0	0	0	0	0	0	0	0	0	0	0	0	0	0	0
2203.RHIDS.Scraping.110624	0	0	0	0	0	0	0	0	0	0	0	0	0	0	0	353	0	0	0	0	273	0	0	0	0	6817	1467	220	0	0	0	0	0	0	0	0	0	0	0	0	0	0	0	0	0	0	0	0	0
2203.LHIDS.Scraping.110624	0	0	0	0	0	0	0	0	0	0	0	0	0	0	0	215	0	0	0	0	58	0	0	0	0	41653	17912	33	0	0	0	0	0	0	0	0	0	0	0	0	0	0	0	0	0	0	0	0	0
2204.RHIDS.Scraping.110624	0	0	0	0	0	0	0	0	0	0	0	0	0	0	0	27	0	0	0	0	18	0	0	0	0	44578	2791	39	0	0	0	0	0	0	0	0	0	0	0	0	0	0	0	0	0	0	0	0	0
2204.LHIDS.Scraping.110624	0	0	0	0	0	0	0	0	0	0	0	0	0	36	0	1507	0	0	0	0	291	0	0	0	0	19098	1077	236	0	0	0	0	0	0	0	0	0	0	0	0	0	0	0	0	0	0	0	0	0
2310.RHIDS.Scraping.110624	0	0	0	0	0	0	0	0	0	0	0	0	0	0	0	251	0	13	0	0	1758	0	0	0	0	66328	6108	15	0	0	0	0	0	0	0	0	0	0	0	0	0	0	0	0	0	0	0	0	0
2310.LHIDS.Scraping.110624	0	0	0	0	0	0	0	0	0	0	0	0	0	0	0	28	0	0	0	0	2675	0	0	0	0	729	316	15	0	0	0	0	0	0	0	0	0	0	0	0	0	0	0	0	0	0	0	0	0
2311.RHIDS.Scraping.110624	0	0	0	0	0	0	0	0	0	0	0	0	0	0	0	137	0	0	0	0	179	0	0	0	0	28777	2957	72	0	0	0	0	0	0	0	0	0	0	0	0	0	0	0	0	0	0	0	0	0
2311.LHIDS.Scraping.110624	0	0	0	0	0	0	0	0	0	0	0	0	0	0	0	15	0	0	0	0	0	0	0	0	0	602	480	11	0	0	0	0	0	0	0	0	0	0	0	0	0	0	0	0	0	0	0	0	0
2316.RHIDS.Scraping.110624	0	0	0	0	0	0	0	0	0	0	0	0	0	0	0	14	0	0	0	0	565	0	0	0	0	2174	4355	37	0	0	0	0	0	0	0	0	0	0	0	0	0	0	0	0	0	0	0	0	0
2316.LHIDS.Scraping.110624	0	0	0	0	0	0	0	0	0	0	0	0	0	0	0	273	0	190	0	0	23	0	0	0	0	61356	6945	77	0	0	0	0	0	0	0	0	0	0	0	0	0	0	0	0	0	0	0	0	0
2201.RHIDS.Scraping.110624	0	0	0	0	0	0	0	0	0	0	0	0	0	25	0	0	0	0	23	0	241	0	0	0	0	84694	13651	805	0	0	0	0	0	59	0	0	0	0	0	0	0	0	0	0	0	0	0	0	0
2201.LHIDS.Scraping.110624	0	0	0	0	0	0	0	0	0	0	0	0	0	0	0	0	0	0	16	0	98	0	0	0	0	106266	8648	54	0	0	0	0	0	0	0	0	0	0	0	0	0	0	0	0	0	0	0	0	0
2314.RHIDS.Scraping.110624	0	0	0	0	0	0	0	0	0	0	0	0	0	0	0	0	0	32	0	0	50	0	0	0	0	45646	35126	84	0	0	0	0	0	0	0	0	0	0	0	0	0	0	0	0	0	0	0	0	0
2314.LHIDS.Scraping.110624	0	0	0	0	0	0	0	0	0	0	0	0	0	0	0	0	0	0	0	0	243	0	0	0	0	58813	8365	53	0	0	0	0	0	0	0	0	0	0	0	0	0	0	0	0	0	0	0	0	0
2203.RFIDS.Biopsy.112224	0	0	0	0	0	0	0	0	0	0	0	0	0	52	0	0	0	0	95	17	194	0	0	0	0	28884	2640	1901	0	0	0	0	0	25	0	0	0	0	0	0	0	0	0	0	0	0	0	0	0
2203.LFIDS.Biopsy.112224	0	0	0	0	0	0	0	0	0	0	0	0	0	25	0	0	25	0	103	0	144	0	0	0	0	28561	958	5317	19	0	0	0	0	0	0	0	0	0	0	26	0	0	0	0	0	0	0	0	0
2203.RHgrayIDS.Biopsy.112224	0	0	0	0	0	0	0	0	0	0	0	0	0	15	0	95	0	0	21	0	70	0	0	0	0	9508	713	165	0	0	0	0	0	12	0	0	0	0	0	0	0	0	0	0	0	0	0	0	0
2203.LHwhiteIDS.Biopsy.112224	0	0	0	0	0	0	0	0	0	0	0	0	0	15	0	82	0	0	21	0	648	0	0	0	0	25559	887	483	0	0	0	0	0	23	0	0	0	0	0	0	0	0	0	0	0	0	0	0	0
2203.RFIDS.Scraping.112224	0	0	0	0	0	0	0	0	0	0	0	0	0	11	0	0	88	0	177	0	941	0	0	0	0	22151	16833	1161	0	11	0	0	0	0	0	0	0	0	0	0	0	0	0	0	0	0	0	0	0
2203.LFIDS.Scraping.112224	0	0	0	0	0	0	0	0	0	0	0	0	0	0	0	0	177	0	24	0	1312	0	0	0	0	17228	10043	323	0	0	0	0	0	0	0	0	0	0	0	0	0	0	0	0	0	12	0	0	0
2203.RHgrayIDS.Scraping.112224	0	0	0	0	0	0	0	0	0	0	0	0	0	26	0	77	0	0	40	0	56	0	0	0	0	17031	344	500	0	15	0	0	0	0	0	0	0	0	0	0	0	0	0	0	0	16	0	0	0
2203.LHwhiteIDS.Scraping.112224	0	0	0	0	0	0	0	0	0	0	0	0	0	15	0	168	0	0	34	0	791	0	0	0	0	39111	1785	1367	0	52	0	0	0	20	0	0	0	0	0	0	0	0	0	0	0	0	0	0	0
2204.RFIDS.Biopsy.112124	0	0	0	0	0	0	0	0	0	0	0	0	14	320	20	0	0	0	16	0	0	0	0	0	0	39379	48	755	12	0	0	0	0	74	0	0	0	0	0	0	0	0	0	0	0	0	0	0	0
2204.LFIDS.Biopsy.112124	0	0	0	0	0	0	0	0	0	0	0	0	0	82	0	0	0	0	0	0	0	0	0	0	0	27110	0	578	0	0	0	0	0	11	0	0	0	0	0	0	0	0	0	0	0	0	0	0	0
2204.RHCB.Biopsy.112124	0	0	0	0	0	0	0	0	0	0	0	0	0	46	0	127	0	0	0	0	2100	0	0	0	0	34401	0	41	0	0	0	0	0	0	0	0	0	0	0	0	0	0	0	0	0	0	0	0	0
2204.LHwhiteIDS.Biopsy.112124	0	0	0	0	0	0	0	0	0	0	0	0	26	97	0	93	0	0	12	0	109	0	0	0	0	41934	0	224	0	0	0	0	0	0	0	0	0	0	0	0	0	0	0	0	0	0	0	0	0
2204.RFIDS.Scraping.112124	0	0	0	0	0	0	0	0	0	0	0	0	0	86	0	0	56	0	94	0	38	0	0	0	0	19214	617	281	0	0	0	0	0	18	0	0	0	0	0	0	0	0	0	0	0	0	0	0	0
2204.LFIDS.Scraping.112124	0	0	0	0	0	0	0	0	0	0	0	0	0	13	0	0	0	0	0	0	13	0	0	0	0	39238	101	402	0	0	0	0	0	0	0	0	0	0	0	0	0	0	0	0	0	0	0	0	0
2204.RHCB.Scraping.112124	0	0	0	0	0	0	0	0	0	0	0	0	0	43	0	11	59	0	0	0	12	0	0	0	0	47557	19	108	0	0	0	0	0	12	0	0	0	0	0	0	0	0	0	0	0	0	0	0	0
2204.LHwhiteIDS.Scraping.112124	0	0	0	0	0	0	0	0	0	0	0	0	13	142	0	48	0	0	22	0	636	0	0	0	0	24865	113	233	0	0	0	0	0	14	0	0	0	0	0	0	0	0	0	0	0	0	0	0	0
2310.RFIDS.Biopsy.112024	0	0	0	0	0	0	0	0	0	0	0	0	32	12	0	0	0	0	16	0	0	0	0	0	0	23750	49	687	0	0	0	0	0	47	0	0	0	0	0	0	0	0	0	0	0	0	0	0	0
2310.LFIDS.Biopsy.112024	0	0	0	0	0	0	0	0	0	0	0	0	52	0	0	0	0	0	176	0	21	0	0	0	0	59970	51	1287	33	0	0	0	0	38	0	0	0	0	0	0	0	0	0	0	0	0	0	0	0
2310.RHwhiteIDS.Biopsy.112024	0	0	0	0	0	0	0	0	0	0	0	0	0	0	0	87	0	0	0	0	556	0	0	0	0	1236	177	17	0	0	0	0	0	0	0	0	0	0	0	0	0	0	0	0	0	0	0	0	0
2310.LHCB.Biopsy.112024	0	0	0	0	0	0	0	0	0	0	0	0	0	0	0	430	0	0	0	0	503	0	0	0	0	2607	4653	66	0	0	0	0	0	0	0	0	0	0	0	0	0	0	0	0	0	0	0	0	0
2310.RFIDS.Scraping.112024	0	0	0	0	0	0	0	0	0	0	0	0	0	0	0	0	15	0	194	0	0	0	0	0	0	34813	1038	1152	0	0	0	0	0	17	0	0	0	0	0	0	0	0	0	0	0	0	0	0	0
2310.LFIDS.Scraping.112024	0	0	0	0	0	0	0	0	0	0	0	0	0	0	0	0	0	0	205	0	0	0	0	0	0	38055	362	596	0	0	0	0	0	0	0	0	0	0	0	0	0	0	0	0	0	0	0	0	0
2310.RHwhiteIDS.Scraping.112024	0	0	0	0	0	0	0	0	0	0	0	0	0	0	0	292	0	0	18	0	1266	0	0	0	0	23260	2661	170	0	0	0	0	0	0	0	0	0	0	0	0	0	0	0	0	0	0	0	0	0
2310.LHCB.Scraping.112024	0	0	0	0	0	0	0	0	0	0	0	0	0	0	0	653	0	0	23	0	203	0	0	0	0	6899	8200	218	0	0	0	0	0	16	0	0	0	0	0	0	0	0	12	0	0	0	0	0	0
2311.RFIDS.Biopsy.112124	0	0	0	0	0	0	0	0	0	0	0	0	42	45	0	0	0	0	46	0	0	0	0	0	0	38829	140	3228	0	0	0	0	0	97	0	0	0	0	0	12	0	0	11	0	0	0	0	0	0
2311.LFIDS.Biopsy.112124	0	0	0	0	0	0	0	0	0	0	0	0	0	27	0	0	0	0	67	0	0	0	0	0	0	74242	432	1625	0	0	0	0	0	36	0	0	0	0	0	0	0	0	0	0	0	0	0	0	0
2311.RHwhiteIDS.Biopsy.112124	0	0	0	0	0	0	0	0	0	0	0	0	0	12	15	467	0	0	11	0	45	0	0	0	0	9731	1138	305	0	0	0	0	0	0	0	0	0	0	0	0	0	0	0	0	0	0	0	0	0
2311.LHIDS.Biopsy.112124	0	0	0	0	0	0	0	0	0	0	0	0	0	0	0	183	0	0	56	0	18	0	0	0	0	13322	338	313	0	0	0	0	0	0	0	0	0	0	0	0	0	0	0	0	0	0	0	0	0
2311.RFIDS.Scraping.112124	0	0	0	0	0	0	0	0	0	0	0	0	0	0	0	0	0	0	15	0	0	0	0	0	0	52658	544	1721	0	42	0	0	0	23	0	0	0	0	0	0	0	0	0	0	0	0	0	0	0
2311.LFIDS.Scraping.112124	0	0	0	0	0	0	0	0	0	0	0	0	0	13	0	0	0	0	170	0	0	0	0	0	0	50507	1205	1546	0	28	0	0	0	19	0	0	0	0	0	0	0	0	0	0	0	0	0	0	0
2311.RHwhiteIDS.Scraping.112124	0	0	0	0	0	0	0	0	0	0	0	0	0	0	0	273	0	0	0	0	23	0	0	0	0	22625	1678	404	0	0	0	0	0	0	0	0	0	0	0	0	0	0	0	0	0	0	0	0	0
2311.LHIDS.Scraping.112124	0	0	0	0	0	0	0	0	0	0	0	0	0	12	0	90	0	0	223	0	55	0	0	0	0	30411	742	1163	0	0	0	0	0	15	0	0	0	0	0	0	0	0	15	0	0	0	0	0	0
2316.RFIDS.Biopsy.112024	0	0	0	0	0	0	0	0	0	0	0	0	30	181	0	0	0	0	0	0	0	0	0	0	0	30985	105	712	0	0	0	0	0	73	0	0	0	0	0	0	0	0	0	0	0	16	0	0	0
2316.LFIDS.Biopsy.112024	0	0	0	0	0	0	0	0	0	0	0	0	28	159	0	0	0	0	15	0	0	0	0	0	0	41375	0	821	0	0	13	0	0	85	0	0	0	0	0	0	0	0	18	0	12	0	0	0	0
2316.RHIDS.Biopsy.112024	0	0	0	0	0	0	0	0	0	0	12	0	106	263	0	237	0	0	47	0	284	0	0	0	0	5932	365	223	0	0	0	0	0	66	0	0	0	0	0	0	0	0	19	0	79	45	0	0	0
2316.LHIDS.Biopsy.112024	0	0	0	0	0	0	0	0	0	0	0	0	0	0	0	474	0	0	17	0	425	0	0	0	0	17133	730	67	0	0	0	0	0	0	0	0	0	0	0	0	0	0	0	0	0	0	0	0	0
2316.RFIDS.Scraping.112024	0	0	0	0	0	0	0	0	0	0	0	0	20	75	0	0	0	0	97	0	0	0	0	0	0	30088	145	682	0	0	0	0	0	51	0	0	0	0	0	0	0	0	19	0	11	0	0	0	0
2316.LFIDS.Scraping.112024	0	0	0	0	0	0	0	0	0	0	0	0	0	19	0	0	0	0	370	0	0	0	0	0	0	40455	58	3107	0	0	0	0	0	40	0	0	0	0	0	0	0	0	0	0	0	0	0	0	0
2316.RHIDS.Scraping.112024	0	0	0	0	0	0	0	0	0	0	0	0	17	96	0	279	0	0	54	0	187	0	0	0	0	31930	1428	514	0	0	0	0	0	35	0	0	0	0	0	0	0	0	11	0	30	15	0	0	0
2316.LHIDS.Scraping.112024	0	0	0	0	0	0	0	0	0	0	0	0	13	43	0	415	0	0	37	0	207	0	0	0	0	35688	890	276	0	0	0	0	0	19	0	0	0	0	0	0	0	0	0	0	11	0	0	0	0
2201.RFIDS.Biopsy.111924	0	0	0	0	0	0	0	0	0	0	0	0	20	112	0	0	0	0	432	0	0	0	0	0	0	44104	1567	3667	0	0	0	0	0	57	0	0	0	0	0	0	0	0	30	0	0	0	0	0	0
2201.LFIDS.Biopsy.111924	0	0	0	0	0	0	0	0	0	0	0	0	34	125	0	0	0	0	67	0	30	0	0	0	0	33626	1109	1642	0	0	0	0	0	64	0	0	0	0	0	0	0	0	0	0	0	0	0	0	0
2201.RHIDS.Biopsy.111924	0	0	0	0	0	0	0	0	0	0	0	0	0	18	17	0	0	0	22	0	138	0	0	0	0	79554	1168	391	0	0	0	0	0	0	0	0	0	0	0	0	0	0	0	0	0	0	0	0	0
2201.LHIDS.Biopsy.111924	0	0	0	0	0	0	0	0	0	0	0	0	0	0	0	0	0	0	18	0	0	0	0	0	0	25066	9897	22	0	0	0	0	0	0	0	0	0	0	0	0	0	0	0	0	0	0	0	0	0
2201.RFIDS.Scraping.111924	0	0	0	0	0	0	0	0	0	0	0	0	0	66	0	0	0	0	303	0	0	0	0	0	0	62532	615	3144	0	0	0	0	0	42	0	0	0	0	0	0	0	0	24	0	0	0	0	0	0
2201.LFIDS.Scraping.111924	0	0	0	0	0	0	0	0	0	0	0	0	0	113	0	0	0	0	148	0	0	0	0	0	0	61671	1333	2267	0	0	0	0	0	70	0	0	0	0	0	0	0	0	0	0	0	0	0	0	0
2201.RHIDS.Scraping.111924	0	0	0	0	0	0	0	0	0	0	0	0	0	43	0	0	0	0	33	0	83	0	0	0	0	73239	1763	723	0	0	0	0	0	49	0	0	0	0	0	0	0	0	0	0	0	0	0	0	0
2201.LHIDS.Scraping.111924	0	0	0	0	0	0	0	0	0	0	0	0	0	0	0	11	0	0	19	0	44	0	0	0	0	81852	5231	238	0	0	0	11	0	0	0	0	0	0	0	0	0	0	0	0	0	0	0	0	0
2314.RFIDS.Biopsy.112224	0	0	0	0	0	0	0	0	0	0	0	0	0	0	0	0	12	0	0	0	465	0	0	0	0	61211	1586	971	0	103	0	0	0	11	0	0	0	0	0	0	0	0	0	0	0	0	0	0	0
2314.LFIDS.Biopsy.112224	0	0	0	0	0	0	0	0	0	0	0	0	0	0	0	0	0	0	40	0	512	0	11	0	0	38064	1401	631	0	0	0	0	0	0	0	0	0	0	0	0	0	0	0	0	0	0	0	0	0
2314.RHIDS.Biopsy.112224	0	0	0	0	0	0	0	0	0	0	0	0	0	0	0	0	0	0	100	0	847	0	0	0	0	31790	1380	612	0	0	0	0	0	20	0	0	0	0	0	0	0	0	0	0	0	0	0	0	0
2314.LHIDS.Biopsy.112224	0	0	0	0	0	0	0	0	0	0	0	0	0	0	0	13	35	0	25	0	1856	0	0	0	0	19038	1123	651	0	0	0	0	0	0	0	0	0	0	0	0	0	0	0	0	0	0	0	0	0
2314.RFIDS.Scraping.112224	0	0	0	0	0	0	0	0	0	0	0	0	0	0	0	0	0	0	26	0	225	0	0	0	0	47369	1824	660	0	51	0	0	0	0	0	0	0	0	0	0	0	0	0	0	0	0	0	0	0
2314.LFIDS.Scraping.112224	0	0	0	0	0	0	0	0	0	0	0	0	0	0	0	0	0	0	17	0	262	0	0	0	0	33224	1547	423	0	36	0	0	0	0	0	0	0	0	0	0	0	0	0	0	0	0	0	0	0
2314.RHIDS.Scraping.112224	0	0	0	0	0	0	0	0	0	0	0	0	0	0	0	0	0	0	39	0	485	0	0	0	0	39178	1464	459	0	0	0	0	0	11	0	0	0	0	0	0	0	0	0	0	0	0	0	0	0
2314.LHIDS.Scraping.112224	0	0	0	0	0	0	0	0	0	0	0	0	0	0	0	0	21	0	21	0	1986	0	0	0	0	43839	1783	622	0	0	0	0	0	14	0	0	0	0	0	0	0	0	0	0	0	0	0	0	0
[truncated: 818 more columns]

## Sheet: Genus RA
	k__Bacteria;p__Acidobacteria;c__Acidobacteria;o__Acidobacteriales;f__NA;g__Acidobacterium	k__Bacteria;p__Acidobacteria;c__Acidobacteria;o__Acidobacteriales;f__NA;g__Edaphobacter	k__Bacteria;p__Acidobacteria;c__Acidobacteria;o__Acidobacteriales;f__NA;g__Granulicella	k__Bacteria;p__Acidobacteria;c__Acidobacteria;o__Acidobacteriales;f__NA;g__Terriglobus	k__Bacteria;p__Acidobacteria;c__Acidobacteria;o__NA;f__NA;g__*Solibacter	k__Bacteria;p__Acidobacteria;c__Acidobacteria;o__NA;f__NA;g__Blastocatella	k__Bacteria;p__Acidobacteria;c__Acidobacteria;o__NA;f__NA;g__Bryobacter	k__Bacteria;p__Acidobacteria;c__Acidobacteria;o__NA;f__NA;g__NA	k__Bacteria;p__Acidobacteria;c__Acidobacteria;o__NA;f__NA;g__bacterium	k__Bacteria;p__Acidobacteria;c__Holophagae;o__NA;f__NA;g__NA	k__Bacteria;p__Actinobacteria;c__Acidimicrobiia;o__Acidimicrobiales;f__Acidimicrobiaceae;g__Illumatobacter	k__Bacteria;p__Actinobacteria;c__Acidimicrobiia;o__Acidimicrobiales;f__Acidimicrobiaceae;g__NA	k__Bacteria;p__Actinobacteria;c__Acidimicrobiia;o__Acidimicrobiales;f__Iamiaceae;g__Iamia	k__Bacteria;p__Actinobacteria;c__Acidimicrobiia;o__Acidimicrobiales;f__NA;g__*Microthrix	k__Bacteria;p__Actinobacteria;c__Acidimicrobiia;o__Acidimicrobiales;f__NA;g__NA	k__Bacteria;p__Actinobacteria;c__Actinobacteria;o__Actinomycetales;f__Actinomycetaceae;g__Actinomyces	k__Bacteria;p__Actinobacteria;c__Actinobacteria;o__Actinomycetales;f__Actinomycetaceae;g__Arcanobacterium	k__Bacteria;p__Actinobacteria;c__Actinobacteria;o__Actinomycetales;f__Actinomycetaceae;g__Arcanobacterium-Trueperella	k__Bacteria;p__Actinobacteria;c__Actinobacteria;o__Actinomycetales;f__Actinomycetaceae;g__Flaviflexus	k__Bacteria;p__Actinobacteria;c__Actinobacteria;o__Actinomycetales;f__Actinomycetaceae;g__NA	k__Bacteria;p__Actinobacteria;c__Actinobacteria;o__Actinomycetales;f__Actinomycetaceae;g__Trueperella	k__Bacteria;p__Actinobacteria;c__Actinobacteria;o__Actinopolysporales;f__Actinopolysporaceae;g__Actinopolyspora	k__Bacteria;p__Actinobacteria;c__Actinobacteria;o__Bifidobacteriales;f__Bifidobacteriaceae;g__Aeriscardovia	k__Bacteria;p__Actinobacteria;c__Actinobacteria;o__Bifidobacteriales;f__Bifidobacteriaceae;g__Gardnerella	k__Bacteria;p__Actinobacteria;c__Actinobacteria;o__Catenulisporales;f__Catenulisporaceae;g__Catenulispora	k__Bacteria;p__Actinobacteria;c__Actinobacteria;o__Corynebacteriales;f__Corynebacteriaceae;g__Corynebacterium	k__Bacteria;p__Actinobacteria;c__Actinobacteria;o__Corynebacteriales;f__Corynebacteriaceae;g__NA	k__Bacteria;p__Actinobacteria;c__Actinobacteria;o__Corynebacteriales;f__Dietziaceae;g__Dietzia	k__Bacteria;p__Actinobacteria;c__Actinobacteria;o__Corynebacteriales;f__Mycobacteriaceae;g__Mycobacterium	k__Bacteria;p__Actinobacteria;c__Actinobacteria;o__Corynebacteriales;f__NA;g__NA	k__Bacteria;p__Actinobacteria;c__Actinobacteria;o__Corynebacteriales;f__NA;g__Tomitella	k__Bacteria;p__Actinobacteria;c__Actinobacteria;o__Corynebacteriales;f__Nocardiaceae;g__Gordonia	k__Bacteria;p__Actinobacteria;c__Actinobacteria;o__Corynebacteriales;f__Nocardiaceae;g__Nocardia	k__Bacteria;p__Actinobacteria;c__Actinobacteria;o__Corynebacteriales;f__Nocardiaceae;g__Rhodococcus	k__Bacteria;p__Actinobacteria;c__Actinobacteria;o__Corynebacteriales;f__Nocardiaceae;g__Williamsia	k__Bacteria;p__Actinobacteria;c__Actinobacteria;o__Frankiales;f__Acidothermaceae;g__Acidothermus	k__Bacteria;p__Actinobacteria;c__Actinobacteria;o__Frankiales;f__Cryptosporangiaceae;g__Fodinicola	k__Bacteria;p__Actinobacteria;c__Actinobacteria;o__Frankiales;f__Frankiaceae;g__Frankia-Jatrophihabitans	k__Bacteria;p__Actinobacteria;c__Actinobacteria;o__Frankiales;f__Frankiaceae;g__Jatrophihabitans	k__Bacteria;p__Actinobacteria;c__Actinobacteria;o__Frankiales;f__Geodermatophilaceae;g__Blastococcus	k__Bacteria;p__Actinobacteria;c__Actinobacteria;o__Frankiales;f__Geodermatophilaceae;g__Geodermatophilus	k__Bacteria;p__Actinobacteria;c__Actinobacteria;o__Frankiales;f__Geodermatophilaceae;g__Modestobacter	k__Bacteria;p__Actinobacteria;c__Actinobacteria;o__Frankiales;f__Geodermatophilaceae;g__NA	k__Bacteria;p__Actinobacteria;c__Actinobacteria;o__Frankiales;f__NA;g__NA	k__Bacteria;p__Actinobacteria;c__Actinobacteria;o__Frankiales;f__Nakamurellaceae;g__Nakamurella	k__Bacteria;p__Actinobacteria;c__Actinobacteria;o__Frankiales;f__Sporichthyaceae;g__NA	k__Bacteria;p__Actinobacteria;c__Actinobacteria;o__Frankiales;f__Sporichthyaceae;g__Sporichthya	k__Bacteria;p__Actinobacteria;c__Actinobacteria;o__Kineosporiales;f__Kineosporiaceae;g__Kineococcus	k__Bacteria;p__Actinobacteria;c__Actinobacteria;o__Kineosporiales;f__Kineosporiaceae;g__Kineosporia
2203.RHIDS.Scraping.100924	0	0	0	0	0	0	0	0	0	0	0	0	0	0	0	0	0	0	0	0	0.00319222	0	0	0	0	0.723946	0.000348576	0.00120167	0	0	0	0	0	0	0	0	0	0	0	0	0	0	0	0	0	0	0	0	0
2203.LHIDS.Scraping.100924	0	0	0	0	0	0	0	0	0	0	0	0	0	0	0	0	0	0	0	0	0.000267686	0	0	0	0	0.517086	0	0	0	0	0	0	0	0	0	0	0	0	0	0	0	0	0	0	0	0	0	0	0
2204.RHIDS.Scraping.100924	0	0	0	0	0	0	0	0	0	0	0	0	0.000216205	0.000298569	0	0	0	0	0.000123546	0	0	0	0	0	0	0.497128	0.000885411	0.0059302	0	0.000442706	0	0.00011325	0	0.000463297	0	0	0	0	0	0	0	0	0.000133841	0	0	0	0	0	0
2204.LHIDS.Scraping.100924	0	0	0	0	0	0	0	0	0	0	0	0	0	0	0	0	0	0	0	0	0	0	0	0	0	0.435184	0.00125836	0.000700303	0	0	0	0	0	0	0	0	0	0	0	0	0	0	0	0	0	0	0	0	0
2310.RHIDS.Scraping.100924	0	0	0	0	0	0	0	0	0	0	0	0	0	0	0	0	0	0	0	0	0.000190642	0	0	0	0	0.641295	0	0.000798313	0	0	0	0	0	0.000309793	0	0	0	0	0	0	0	0	0	0	0	0	0	0	0
2310.LHIDS.Scraping.100924	0	0	0	0	0	0	0	0	0	0	0	0	0	0	0	0	0	0	0	0	0.00413563	0	0	0	0	0.742777	0	0.000465051	0	9.96537e-05	0	0	0	0	0	0	0	0	0	0	0	0	0	0	0	0	0	0	0
2311.RHIDS.Scraping.100924	0	0	0	0	0	0	0	0	0	0	0	0	0	0	0	0.000158109	0	0	0	0	0	0	0	0	0	0.441599	0.00599983	0.00148956	0	0	0	0	0	0	0	0	0	0	0	0	0	0	0	0	0	0	0	0	0
2311.LHIDS.Scraping.100924	0	0	0	0	0	0	0	0	0	0	0	0	0	0	0	0.000508765	0.0147988	0	0	0	0.00282052	0	0	0	0	0.407119	0.0246706	0.00070513	0	0	0	0	0	0	0	0	0	0	0	0	0	0	0	0	0	0	0	0	0
2316.RHIDS.Scraping.100924	0	0	0	0	0	0	0	0	0	0	0	0	0	0	0	0.000210314	0	0	0	0	0.000806204	0	0	0	0	0.678403	0.000271656	0.000832494	0	0	0	0	0	0.000280419	0	0	0	0	0	0	0	0	0	0	0	0	0	0	0
2316.LHIDS.Scraping.100924	0	0	0	0	0	0	0	0	0	0	0	0	0	0	0	0	0	0	0.000283348	0	0.00713819	0	0	0	0	0.61748	0	0.000621186	0	0	0	0	0	0.000141674	0	0	0	0	0	0	0	0	0	0	0	0	0	0	0
2201.RHIDS.Scraping.100924	0	0	0	0	0	0	0	0	0	0	0	0	0	0	0	0	0	0	0.000124217	0	0	0	0	0	0	0.419274	0	0.00118006	0	0	0	0.00014492	0	0	0	0	0	0	0	0	0	0	0	0	0	0	0	0	0
2201.LHIDS.Scraping.100924	0	0	0	0	0	0	0	0	0	0	0	0	0	0	0	0	0	0	0	0	0.0056159	0	0	0	0	0.57056	0.000168141	0.000395131	0	0	0	0	0	0	0	0	0	0	0	0	0	0	0	0	0	0	0	0	0
2314.RHIDS.Scraping.100924	0	0	0	0	0	0	0	0	0	0	0	0	0	0	0	0.000108709	0	0	0	0	0.00815314	0	0	0	0	0.237587	0.00186781	0.000237182	0	0	0	0	0	0	0	0	0	0	0	0	0	0	0	0	0	0	0	0	0
2314.LHIDS.Scraping.100924	0	0	0	0	0	0	0	0	0	0	0	0	0	0	0	0	0	0	0	0	0.00199997	0	0	0	0	0.115037	0.0034596	0.00199295	0	0	0	0	0	0.000238593	0	0	0	0	0	0	0	0	0	0	0	0	0	0	0
2203.RHIDS.Scraping.102324	0	0	0	0	0	0	0	0	0	0	0	0	0	0	0	0	0	0	0	0	0	0	0	0	0	0.103279	0	0	0	0	0	0	0	0	0	0	0	0	0	0	0	0.000161196	0	0	0	0	0	0	0
2203.LHIDS.Scraping.102324	0	0	0	0	0	0	0	0	0	0	0	0	0	0	0	0.0136493	0	0	0	0	0.0025888	0	0	0	0	0.294146	0.203906	0	0	0	0	0	0	0	0	0	0	0	0	0	0	0	0	0	0	0	0	0	0
2204.RHIDS.Scraping.102324	0	0	0	0	0	0	0	0	0	0	0	0	0	0	0	0	0	0	0	0	0	0	0	0	0	0.130068	0	0	0	0	0	0	0	0	0	0	0	0	0	0	0	0	0	0	0	0	0	0	0
2204.LHIDS.Scraping.102324	0	0	0	0	0	0	0	0	0	0	0	0	0	0	0	0	0	0	0	0	0	0	0	0	0	0.484443	0.00184856	0.000180837	0	0	0	0	0	0	0	0	0	0	0	0	0	0	0	0	0	0	0	0	0
2310.RHIDS.Scraping.102324	0	0	0	0	0	0	0	0	0	0	0	0	0	0	0	0.00272407	0	0.000132344	0	0	0.00815017	0	0	0	0	0.272915	0.0170613	0.000286745	0	0	0	0	0	0	0	0	0	0	0	0	0	0	0	0	0	0	0	0	0
2310.LHIDS.Scraping.102324	0	0	0	0	0	0	0	0	0	0	0	0	0	0	0	0	0	0	0	0	0	0	0	0.467441	0	0	0	0	0	0	0	0	0	0	0	0	0	0	0	0	0	0	0	0	0	0	0	0	0
2311.RHIDS.Scraping.102324	NA
2311.LHIDS.Scraping.102324	0	0	0	0	0	0	0	0	0	0	0	0	0	0	0	0	0	0	0	0	0	0	0	0	0	0	0	0	0	0	0	0	0	0	0	0	0	0	0	0	0	0	0	0	0	0	0	0	0
2316.RHIDS.Scraping.102324	0	0	0	0	0	0	0	0	0	0	0	0	0	0	0	0.0011039	0	0	0	0	0.0131592	0	0	0	0	0.100332	0.0310143	0.00536179	0	0	0	0	0	0.000140177	0	0	0	0	0	0	0	0	0	0	0	0	0	0	0
2316.LHIDS.Scraping.102324	0	0	0	0	0	0	0	0	0	0	0	0	0	0	0	0.00116787	0	0.0040568	0	0	0.000342457	0	0	0	0	0.672726	0.0253242	0.00886875	0	0	0	0	0	0	0	0	0	0	0	0	0	0	0	0	0	0	0	0	0
2201.RHIDS.Scraping.102324	NA
2201.LHIDS.Scraping.102324	NA
2314.RHIDS.Scraping.102324	0	0	0	0	0	0	0	0	0	0	0	0	0	0	0	0.000265729	0	0	0	0	0.00336876	0	0	0	0	0.465447	0.0166381	0.00172296	0	0	0	0	0	0.000154295	0	0	0	0	0	0	0	0	0	0	0	0	0	0	0
2314.LHIDS.Scraping.102324	0	0	0	0	0	0	0	0	0	0	0	0	0	0	0	0	0	0	0	0	0.00679697	0	0	0	0	0.443296	0.0261228	0.000933348	0	0	0	0	0	0	0	0	0	0	0	0	0	0	0	0	0	0	0	0	0
2203.RHIDS.Scraping.110624	0	0	0	0	0	0	0	0	0	0	0	0	0	0	0	0.00307002	0	0	0	0	0.00237426	0	0	0	0	0.059287	0.0127584	0.00191333	0	0	0	0	0	0	0	0	0	0	0	0	0	0	0	0	0	0	0	0	0
2203.LHIDS.Scraping.110624	0	0	0	0	0	0	0	0	0	0	0	0	0	0	0	0.00221207	0	0	0	0	0.000596745	0	0	0	0	0.428555	0.184291	0.000339527	0	0	0	0	0	0	0	0	0	0	0	0	0	0	0	0	0	0	0	0	0
2204.RHIDS.Scraping.110624	0	0	0	0	0	0	0	0	0	0	0	0	0	0	0	0.000157273	0	0	0	0	0.000104849	0	0	0	0	0.259664	0.0162574	0.000227172	0	0	0	0	0	0	0	0	0	0	0	0	0	0	0	0	0	0	0	0	0
2204.LHIDS.Scraping.110624	0	0	0	0	0	0	0	0	0	0	0	0	0	0.000224233	0	0.00938666	0	0	0	0	0.00181255	0	0	0	0	0.118956	0.00670832	0.00146997	0	0	0	0	0	0	0	0	0	0	0	0	0	0	0	0	0	0	0	0	0
2310.RHIDS.Scraping.110624	0	0	0	0	0	0	0	0	0	0	0	0	0	0	0	0.00212176	0	0.000109892	0	0	0.0148608	0	0	0	0	0.560686	0.0516323	0.000126798	0	0	0	0	0	0	0	0	0	0	0	0	0	0	0	0	0	0	0	0	0
2310.LHIDS.Scraping.110624	0	0	0	0	0	0	0	0	0	0	0	0	0	0	0	0.000182918	0	0	0	0	0.0174752	0	0	0	0	0.0047624	0.00206436	9.79918e-05	0	0	0	0	0	0	0	0	0	0	0	0	0	0	0	0	0	0	0	0	0
2311.RHIDS.Scraping.110624	0	0	0	0	0	0	0	0	0	0	0	0	0	0	0	0.0010752	0	0	0	0	0.00140483	0	0	0	0	0.225847	0.0232071	0.000565069	0	0	0	0	0	0	0	0	0	0	0	0	0	0	0	0	0	0	0	0	0
2311.LHIDS.Scraping.110624	0	0	0	0	0	0	0	0	0	0	0	0	0	0	0	0.000119124	0	0	0	0	0	0	0	0	0	0.00478085	0.00381197	8.73577e-05	0	0	0	0	0	0	0	0	0	0	0	0	0	0	0	0	0	0	0	0	0
2316.RHIDS.Scraping.110624	0	0	0	0	0	0	0	0	0	0	0	0	0	0	0	0.000109614	0	0	0	0	0.0044237	0	0	0	0	0.0170215	0.0340978	0.000289694	0	0	0	0	0	0	0	0	0	0	0	0	0	0	0	0	0	0	0	0	0
2316.LHIDS.Scraping.110624	0	0	0	0	0	0	0	0	0	0	0	0	0	0	0	0.00211653	0	0.00147304	0	0	0.000178315	0	0	0	0	0.475683	0.0538435	0.000596969	0	0	0	0	0	0	0	0	0	0	0	0	0	0	0	0	0	0	0	0	0
2201.RHIDS.Scraping.110624	0	0	0	0	0	0	0	0	0	0	0	0	0	0.000159851	0	0	0	0	0.000147063	0	0.00154096	0	0	0	0	0.541536	0.0872848	0.00514719	0	0	0	0	0	0.000377247	0	0	0	0	0	0	0	0	0	0	0	0	0	0	0
2201.LHIDS.Scraping.110624	0	0	0	0	0	0	0	0	0	0	0	0	0	0	0	0	0	0	0.000113946	0	0.000697916	0	0	0	0	0.756783	0.0615875	0.000384566	0	0	0	0	0	0	0	0	0	0	0	0	0	0	0	0	0	0	0	0	0
2314.RHIDS.Scraping.110624	0	0	0	0	0	0	0	0	0	0	0	0	0	0	0	0	0	0.000250908	0	0	0.000392043	0	0	0	0	0.357904	0.275418	0.000658632	0	0	0	0	0	0	0	0	0	0	0	0	0	0	0	0	0	0	0	0	0
2314.LHIDS.Scraping.110624	0	0	0	0	0	0	0	0	0	0	0	0	0	0	0	0	0	0	0	0	0.00191619	0	0	0	0	0.463774	0.0659627	0.000417935	0	0	0	0	0	0	0	0	0	0	0	0	0	0	0	0	0	0	0	0	0
2203.RFIDS.Biopsy.112224	0	0	0	0	0	0	0	0	0	0	0	0	0	0.00067794	0	0	0	0	0.00123854	0.000221634	0.00252924	0	0	0	0	0.376569	0.0344185	0.0247839	0	0	0	0	0	0.000325932	0	0	0	0	0	0	0	0	0	0	0	0	0	0	0
2203.LFIDS.Biopsy.112224	0	0	0	0	0	0	0	0	0	0	0	0	0	0.000311123	0	0	0.000311123	0	0.00128183	0	0.00179207	0	0	0	0	0.35544	0.0119222	0.0661697	0.000236454	0	0	0	0	0	0	0	0	0	0	0.000323568	0	0	0	0	0	0	0	0	0
2203.RHgrayIDS.Biopsy.112224	0	0	0	0	0	0	0	0	0	0	0	0	0	0.00013567	0	0.000859246	0	0	0.000189939	0	0.000633129	0	0	0	0	0.085997	0.00644887	0.00149238	0	0	0	0	0	0.000108536	0	0	0	0	0	0	0	0	0	0	0	0	0	0	0
2203.LHwhiteIDS.Biopsy.112224	0	0	0	0	0	0	0	0	0	0	0	0	0	0.000153993	0	0.000841829	0	0	0.00021559	0	0.0066525	0	0	0	0	0.262394	0.00910612	0.00495858	0	0	0	0	0	0.000236123	0	0	0	0	0	0	0	0	0	0	0	0	0	0	0
2203.RFIDS.Scraping.112224	0	0	0	0	0	0	0	0	0	0	0	0	0	0.000121855	0	0	0.000974842	0	0.00196076	0	0.0104242	0	0	0	0	0.245383	0.186472	0.0128613	0	0.000121855	0	0	0	0	0	0	0	0	0	0	0	0	0	0	0	0	0	0	0
2203.LFIDS.Scraping.112224	0	0	0	0	0	0	0	0	0	0	0	0	0	0	0	0	0.00146877	0	0.000199155	0	0.0108872	0	0	0	0	0.14296	0.0833382	0.0026803	0	0	0	0	0	0	0	0	0	0	0	0	0	0	0	0	0	9.95776e-05	0	0	0
2203.RHgrayIDS.Scraping.112224	0	0	0	0	0	0	0	0	0	0	0	0	0	0.000265675	0	0.000786806	0	0	0.00040873	0	0.000572223	0	0	0	0	0.174027	0.00351508	0.00510913	0	0.000153274	0	0	0	0	0	0	0	0	0	0	0	0	0	0	0	0.000163492	0	0	0
2203.LHwhiteIDS.Scraping.112224	0	0	0	0	0	0	0	0	0	0	0	0	0	0.000100045	0	0.00112051	0	0	0.000226769	0	0.00527572	0	0	0	0	0.260858	0.0119054	0.00911747	0	0.000346824	0	0	0	0.000133394	0	0	0	0	0	0	0	0	0	0	0	0	0	0	0
2204.RFIDS.Biopsy.112124	0	0	0	0	0	0	0	0	0	0	0	0	0.000135032	0.00308645	0.000192903	0	0	0	0.000154322	0	0	0	0	0	0	0.379817	0.000462967	0.00728209	0.000115742	0	0	0	0	0.000713741	0	0	0	0	0	0	0	0	0	0	0	0	0	0	0
2204.LFIDS.Biopsy.112124	0	0	0	0	0	0	0	0	0	0	0	0	0	0.00149627	0	0	0	0	0	0	0	0	0	0	0	0.494681	0	0.0105469	0	0	0	0	0	0.000200719	0	0	0	0	0	0	0	0	0	0	0	0	0	0	0
2204.RHCB.Biopsy.112124	0	0	0	0	0	0	0	0	0	0	0	0	0	0.000339443	0	0.000937159	0	0	0	0	0.0154963	0	0	0	0	0.253852	0	0.000302547	0	0	0	0	0	0	0	0	0	0	0	0	0	0	0	0	0	0	0	0	0
2204.LHwhiteIDS.Biopsy.112124	0	0	0	0	0	0	0	0	0	0	0	0	0.000337233	0.00125814	0	0.00120626	0	0	0.000155646	0	0.00141379	0	0	0	0	0.543905	0	0.00290539	0	0	0	0	0	0	0	0	0	0	0	0	0	0	0	0	0	0	0	0	0
2204.RFIDS.Scraping.112124	0	0	0	0	0	0	0	0	0	0	0	0	0	0.000909639	0	0	0.000592323	0	0.000994257	0	0.000401934	0	0	0	0	0.20323	0.00652613	0.00297219	0	0	0	0	0	0.00019039	0	0	0	0	0	0	0	0	0	0	0	0	0	0	0
2204.LFIDS.Scraping.112124	0	0	0	0	0	0	0	0	0	0	0	0	0	0.000180719	0	0	0	0	0	0	0.000180719	0	0	0	0	0.545465	0.00140405	0.00558838	0	0	0	0	0	0	0	0	0	0	0	0	0	0	0	0	0	0	0	0	0
2204.RHCB.Scraping.112124	0	0	0	0	0	0	0	0	0	0	0	0	0	0.000522981	0	0.000133786	0.000717578	0	0	0	0.000145948	0	0	0	0	0.578405	0.000231085	0.00131353	0	0	0	0	0	0.000145948	0	0	0	0	0	0	0	0	0	0	0	0	0	0	0
2204.LHwhiteIDS.Scraping.112124	0	0	0	0	0	0	0	0	0	0	0	0	9.73083e-05	0.00106291	0	0.000359292	0	0	0.000164676	0	0.00476062	0	0	0	0	0.186121	0.000845834	0.00174406	0	0	0	0	0	0.000104794	0	0	0	0	0	0	0	0	0	0	0	0	0	0	0
2310.RFIDS.Biopsy.112024	0	0	0	0	0	0	0	0	0	0	0	0	0.000427408	0.000160278	0	0	0	0	0.000213704	0	0	0	0	0	0	0.317217	0.000654468	0.0091759	0	0	0	0	0	0.000627755	0	0	0	0	0	0	0	0	0	0	0	0	0	0	0
2310.LFIDS.Biopsy.112024	0	0	0	0	0	0	0	0	0	0	0	0	0.000547743	0	0	0	0	0	0.0018539	0	0.000221204	0	0	0	0	0.631695	0.00053721	0.0135566	0.000347606	0	0	0	0	0.000400274	0	0	0	0	0	0	0	0	0	0	0	0	0	0	0
2310.RHwhiteIDS.Biopsy.112024	0	0	0	0	0	0	0	0	0	0	0	0	0	0	0	0.000708071	0	0	0	0	0.00452514	0	0	0	0	0.0100595	0.00144056	0.000138359	0	0	0	0	0	0	0	0	0	0	0	0	0	0	0	0	0	0	0	0	0
2310.LHCB.Biopsy.112024	0	0	0	0	0	0	0	0	0	0	0	0	0	0	0	0.00302304	0	0	0	0	0.00353625	0	0	0	0	0.018328	0.0327121	0.000464001	0	0	0	0	0	0	0	0	0	0	0	0	0	0	0	0	0	0	0	0	0
2310.RFIDS.Scraping.112024	0	0	0	0	0	0	0	0	0	0	0	0	0	0	0	0	0.000163068	0	0.00210902	0	0	0	0	0	0	0.37846	0.0112843	0.0125236	0	0	0	0	0	0.000184811	0	0	0	0	0	0	0	0	0	0	0	0	0	0	0
2310.LFIDS.Scraping.112024	0	0	0	0	0	0	0	0	0	0	0	0	0	0	0	0	0	0	0.0024965	0	0	0	0	0	0	0.463435	0.00440845	0.00725811	0	0	0	0	0	0	0	0	0	0	0	0	0	0	0	0	0	0	0	0	0
2310.RHwhiteIDS.Scraping.112024	0	0	0	0	0	0	0	0	0	0	0	0	0	0	0	0.00204682	0	0	0.000126174	0	0.00887425	0	0	0	0	0.163045	0.0186527	0.00119164	0	0	0	0	0	0	0	0	0	0	0	0	0	0	0	0	0	0	0	0	0
2310.LHCB.Scraping.112024	0	0	0	0	0	0	0	0	0	0	0	0	0	0	0	0.00655451	0	0	0.000230863	0	0.00203762	0	0	0	0	0.069249	0.0823078	0.00218818	0	0	0	0	0	0.000160601	0	0	0	0	0	0	0	0	0.00012045	0	0	0	0	0	0
2311.RFIDS.Biopsy.112124	0	0	0	0	0	0	0	0	0	0	0	0	0.000465018	0.000498234	0	0	0	0	0.000509306	0	0	0	0	0	0	0.42991	0.00155006	0.03574	0	0	0	0	0	0.00107397	0	0	0	0	0	0.000132862	0	0	0.000121791	0	0	0	0	0	0
2311.LFIDS.Biopsy.112124	0	0	0	0	0	0	0	0	0	0	0	0	0	0.000270574	0	0	0	0	0.000671423	0	0	0	0	0	0	0.743997	0.00432918	0.0162845	0	0	0	0	0	0.000360765	0	0	0	0	0	0	0	0	0	0	0	0	0	0	0
2311.RHwhiteIDS.Biopsy.112124	0	0	0	0	0	0	0	0	0	0	0	0	0	0.000118732	0.000148415	0.00462065	0	0	0.000108838	0	0.000445245	0	0	0	0	0.0962817	0.0112597	0.00301777	0	0	0	0	0	0	0	0	0	0	0	0	0	0	0	0	0	0	0	0	0
2311.LHIDS.Biopsy.112124	0	0	0	0	0	0	0	0	0	0	0	0	0	0	0	0.00188398	0	0	0.000576517	0	0.000185309	0	0	0	0	0.137149	0.00347969	0.00322232	0	0	0	0	0	0	0	0	0	0	0	0	0	0	0	0	0	0	0	0	0
2311.RFIDS.Scraping.112124	0	0	0	0	0	0	0	0	0	0	0	0	0	0	0	0	0	0	0.000184586	0	0	0	0	0	0	0.647995	0.00669431	0.0211781	0	0.00051684	0	0	0	0.000283032	0	0	0	0	0	0	0	0	0	0	0	0	0	0	0
2311.LFIDS.Scraping.112124	0	0	0	0	0	0	0	0	0	0	0	0	0	0.000145917	0	0	0	0	0.00190814	0	0	0	0	0	0	0.566908	0.0135253	0.0173528	0	0.000314282	0	0	0	0.000213263	0	0	0	0	0	0	0	0	0	0	0	0	0	0	0
2311.RHwhiteIDS.Scraping.112124	0	0	0	0	0	0	0	0	0	0	0	0	0	0	0	0.00417981	0	0	0	0	0.000352145	0	0	0	0	0.346404	0.0256913	0.0061855	0	0	0	0	0	0	0	0	0	0	0	0	0	0	0	0	0	0	0	0	0
2311.LHIDS.Scraping.112124	0	0	0	0	0	0	0	0	0	0	0	0	0	0.000112731	0	0.000845483	0	0	0.00209492	0	0.000516684	0	0	0	0	0.285689	0.00697054	0.0109255	0	0	0	0	0	0.000140914	0	0	0	0	0	0	0	0	0.000140914	0	0	0	0	0	0
2316.RFIDS.Biopsy.112024	0	0	0	0	0	0	0	0	0	0	0	0	0.000392485	0.00236799	0	0	0	0	0	0	0	0	0	0	0	0.405372	0.0013737	0.00931498	0	0	0	0	0	0.000955047	0	0	0	0	0	0	0	0	0	0	0	0.000209325	0	0	0
2316.LFIDS.Biopsy.112024	0	0	0	0	0	0	0	0	0	0	0	0	0.000350895	0.00199258	0	0	0	0	0.000187979	0	0	0	0	0	0	0.51851	0	0.0102887	0	0	0.000162915	0	0	0.00106522	0	0	0	0	0	0	0	0	0.000225575	0	0.000150383	0	0	0	0
2316.RHIDS.Biopsy.112024	0	0	0	0	0	0	0	0	0	0	0.000118056	0	0.00104282	0.00258739	0	0.0023316	0	0	0.000462385	0	0.00279398	0	0	0	0	0.0583588	0.00359086	0.00219387	0	0	0	0	0	0.000649306	0	0	0	0	0	0	0	0	0.000186921	0	0.0007772	0.000442709	0	0	0
2316.LHIDS.Biopsy.112024	0	0	0	0	0	0	0	0	0	0	0	0	0	0	0	0.00387325	0	0	0.000138914	0	0.00347285	0	0	0	0	0.140001	0.00596512	0.000547484	0	0	0	0	0	0	0	0	0	0	0	0	0	0	0	0	0	0	0	0	0
2316.RFIDS.Scraping.112024	0	0	0	0	0	0	0	0	0	0	0	0	0.000191342	0.000717532	0	0	0	0	0.000928008	0	0	0	0	0	0	0.287855	0.00138723	0.00652475	0	0	0	0	0	0.000487922	0	0	0	0	0	0	0	0	0.000181775	0	0.000105238	0	0	0	0
2316.LFIDS.Scraping.112024	0	0	0	0	0	0	0	0	0	0	0	0	0	0.000204889	0	0	0	0	0.00398995	0	0	0	0	0	0	0.436252	0.000625452	0.0335048	0	0	0	0	0	0.000431346	0	0	0	0	0	0	0	0	0	0	0	0	0	0	0
2316.RHIDS.Scraping.112024	0	0	0	0	0	0	0	0	0	0	0	0	0.000166902	0.000942507	0	0.00273916	0	0	0.00053016	0	0.00183593	0	0	0	0	0.313482	0.0140198	0.00504634	0	0	0	0	0	0.000343622	0	0	0	0	0	0	0	0	0.000107996	0	0.000294533	0.000147267	0	0	0
2316.LHIDS.Scraping.112024	0	0	0	0	0	0	0	0	0	0	0	0	0.000116369	0.000384911	0	0.00371484	0	0	0.000331203	0	0.00185295	0	0	0	0	0.319459	0.00796677	0.00247059	0	0	0	0	0	0.000170077	0	0	0	0	0	0	0	0	0	0	9.84657e-05	0	0	0	0
2201.RFIDS.Biopsy.111924	0	0	0	0	0	0	0	0	0	0	0	0	0.000216645	0.00121321	0	0	0	0	0.00467953	0	0	0	0	0	0	0.477745	0.0169741	0.0397218	0	0	0	0	0	0.000617438	0	0	0	0	0	0	0	0	0.000324967	0	0	0	0	0	0
2201.LFIDS.Biopsy.111924	0	0	0	0	0	0	0	0	0	0	0	0	0.000566006	0.00208091	0	0	0	0	0.00111537	0	0.000499417	0	0	0	0	0.55978	0.0184618	0.0273348	0	0	0	0	0	0.00106542	0	0	0	0	0	0	0	0	0	0	0	0	0	0	0
2201.RHIDS.Biopsy.111924	0	0	0	0	0	0	0	0	0	0	0	0	0	0.000195061	0.000184224	0	0	0	0.000238407	0	0.00149546	0	0	0	0	0.862103	0.0126573	0.00423715	0	0	0	0	0	0	0	0	0	0	0	0	0	0	0	0	0	0	0	0	0
2201.LHIDS.Biopsy.111924	0	0	0	0	0	0	0	0	0	0	0	0	0	0	0	0	0	0	0.000318968	0	0	0	0	0	0	0.444181	0.175379	0.00038985	0	0	0	0	0	0	0	0	0	0	0	0	0	0	0	0	0	0	0	0	0
2201.RFIDS.Scraping.111924	0	0	0	0	0	0	0	0	0	0	0	0	0	0.000622524	0	0	0	0	0.00285795	0	0	0	0	0	0	0.589813	0.00580079	0.0296548	0	0	0	0	0	0.000396152	0	0	0	0	0	0	0	0	0.000226372	0	0	0	0	0	0
2201.LFIDS.Scraping.111924	0	0	0	0	0	0	0	0	0	0	0	0	0	0.00108888	0	0	0	0	0.00142615	0	0	0	0	0	0	0.59427	0.012845	0.0218451	0	0	0	0	0	0.00067453	0	0	0	0	0	0	0	0	0	0	0	0	0	0	0
2201.RHIDS.Scraping.111924	0	0	0	0	0	0	0	0	0	0	0	0	0	0.000454229	0	0	0	0	0.000348594	0	0.000876767	0	0	0	0	0.773657	0.0186234	0.00763738	0	0	0	0	0	0.000517609	0	0	0	0	0	0	0	0	0	0	0	0	0	0	0
2201.LHIDS.Scraping.111924	0	0	0	0	0	0	0	0	0	0	0	0	0	0	0	0.000104356	0	0	0.000180252	0	0.000417426	0	0	0	0	0.776526	0.0496262	0.00225789	0	0	0	0.000104356	0	0	0	0	0	0	0	0	0	0	0	0	0	0	0	0	0
2314.RFIDS.Biopsy.112224	0	0	0	0	0	0	0	0	0	0	0	0	0	0	0	0	0.000117674	0	0	0	0.00455985	0	0	0	0	0.600243	0.0155525	0.00952175	0	0.00101003	0	0	0	0.000107867	0	0	0	0	0	0	0	0	0	0	0	0	0	0	0
2314.LFIDS.Biopsy.112224	0	0	0	0	0	0	0	0	0	0	0	0	0	0	0	0	0	0	0.000440878	0	0.00564324	0	0.000121242	0	0	0.41954	0.0154418	0.00695485	0	0	0	0	0	0	0	0	0	0	0	0	0	0	0	0	0	0	0	0	0
2314.RHIDS.Biopsy.112224	0	0	0	0	0	0	0	0	0	0	0	0	0	0	0	0	0	0	0.00107225	0	0.00908194	0	0	0	0	0.340868	0.014797	0.00656216	0	0	0	0	0	0.00021445	0	0	0	0	0	0	0	0	0	0	0	0	0	0	0
2314.LHIDS.Biopsy.112224	0	0	0	0	0	0	0	0	0	0	0	0	0	0	0	0.000154186	0.000415115	0	0.000296511	0	0.022013	0	0	0	0	0.225799	0.0133193	0.00772114	0	0	0	0	0	0	0	0	0	0	0	0	0	0	0	0	0	0	0	0	0
2314.RFIDS.Scraping.112224	0	0	0	0	0	0	0	0	0	0	0	0	0	0	0	0	0	0	0.000250956	0	0.00217173	0	0	0	0	0.457212	0.0176055	0.00637041	0	0.000492259	0	0	0	0	0	0	0	0	0	0	0	0	0	0	0	0	0	0	0
2314.LFIDS.Scraping.112224	0	0	0	0	0	0	0	0	0	0	0	0	0	0	0	0	0	0	0.00018206	0	0.00280586	0	0	0	0	0.355809	0.0165674	0.00453007	0	0.000385538	0	0	0	0	0	0	0	0	0	0	0	0	0	0	0	0	0	0	0
2314.RHIDS.Scraping.112224	0	0	0	0	0	0	0	0	0	0	0	0	0	0	0	0	0	0	0.000356513	0	0.00443356	0	0	0	0	0.35814	0.0133829	0.00419588	0	0	0	0	0	0.000100555	0	0	0	0	0	0	0	0	0	0	0	0	0	0	0
2314.LHIDS.Scraping.112224	0	0	0	0	0	0	0	0	0	0	0	0	0	0	0	0	0.000194376	0	0.000194376	0	0.0183824	0	0	0	0	0.405774	0.0165035	0.00575723	0	0	0	0	0	0.000129584	0	0	0	0	0	0	0	0	0	0	0	0	0	0	0
[truncated: 806 more columns]

## Sheet: Species RC
	k__Bacteria;p__Acidobacteria;c__Acidobacteria;o__Acidobacteriales;f__NA;g__Acidobacterium;s__sp1691	k__Bacteria;p__Acidobacteria;c__Acidobacteria;o__Acidobacteriales;f__NA;g__Edaphobacter;s__aggregans-modestus	k__Bacteria;p__Acidobacteria;c__Acidobacteria;o__Acidobacteriales;f__NA;g__Granulicella;s__arctica	k__Bacteria;p__Acidobacteria;c__Acidobacteria;o__Acidobacteriales;f__NA;g__Granulicella;s__sapmiensis	k__Bacteria;p__Acidobacteria;c__Acidobacteria;o__Acidobacteriales;f__NA;g__Terriglobus;s__roseus	k__Bacteria;p__Acidobacteria;c__Acidobacteria;o__NA;f__NA;g__*Solibacter;s__sp2653	k__Bacteria;p__Acidobacteria;c__Acidobacteria;o__NA;f__NA;g__Blastocatella;s__fastidiosa	k__Bacteria;p__Acidobacteria;c__Acidobacteria;o__NA;f__NA;g__Blastocatella;s__sp2977-sp3017	k__Bacteria;p__Acidobacteria;c__Acidobacteria;o__NA;f__NA;g__Blastocatella;s__sp2982-sp3044	k__Bacteria;p__Acidobacteria;c__Acidobacteria;o__NA;f__NA;g__Bryobacter;s__sp2550	k__Bacteria;p__Acidobacteria;c__Acidobacteria;o__NA;f__NA;g__NA;s__sp1996	k__Bacteria;p__Acidobacteria;c__Acidobacteria;o__NA;f__NA;g__NA;s__sp3147	k__Bacteria;p__Acidobacteria;c__Acidobacteria;o__NA;f__NA;g__NA;s__sp3206	k__Bacteria;p__Acidobacteria;c__Acidobacteria;o__NA;f__NA;g__NA;s__sp3275	k__Bacteria;p__Acidobacteria;c__Acidobacteria;o__NA;f__NA;g__NA;s__sp3279	k__Bacteria;p__Acidobacteria;c__Acidobacteria;o__NA;f__NA;g__NA;s__sp3336	k__Bacteria;p__Acidobacteria;c__Acidobacteria;o__NA;f__NA;g__NA;s__sp3338	k__Bacteria;p__Acidobacteria;c__Acidobacteria;o__NA;f__NA;g__NA;s__sp3387	k__Bacteria;p__Acidobacteria;c__Acidobacteria;o__NA;f__NA;g__NA;s__sp3408	k__Bacteria;p__Acidobacteria;c__Acidobacteria;o__NA;f__NA;g__NA;s__sp3425	k__Bacteria;p__Acidobacteria;c__Acidobacteria;o__NA;f__NA;g__NA;s__sp3468	k__Bacteria;p__Acidobacteria;c__Acidobacteria;o__NA;f__NA;g__NA;s__sp3500	k__Bacteria;p__Acidobacteria;c__Acidobacteria;o__NA;f__NA;g__NA;s__sp3608	k__Bacteria;p__Acidobacteria;c__Acidobacteria;o__NA;f__NA;g__bacterium;s__enrichment	k__Bacteria;p__Acidobacteria;c__Holophagae;o__NA;f__NA;g__NA;s__sp3993	k__Bacteria;p__Actinobacteria;c__Acidimicrobiia;o__Acidimicrobiales;f__Acidimicrobiaceae;g__Illumatobacter;s__sp4235	k__Bacteria;p__Actinobacteria;c__Acidimicrobiia;o__Acidimicrobiales;f__Acidimicrobiaceae;g__Illumatobacter;s__sp4242	k__Bacteria;p__Actinobacteria;c__Acidimicrobiia;o__Acidimicrobiales;f__Acidimicrobiaceae;g__Illumatobacter;s__sp4242-sp4245	k__Bacteria;p__Actinobacteria;c__Acidimicrobiia;o__Acidimicrobiales;f__Acidimicrobiaceae;g__NA;s__sp4215	k__Bacteria;p__Actinobacteria;c__Acidimicrobiia;o__Acidimicrobiales;f__Acidimicrobiaceae;g__NA;s__sp4228	k__Bacteria;p__Actinobacteria;c__Acidimicrobiia;o__Acidimicrobiales;f__Acidimicrobiaceae;g__NA;s__sp4252	k__Bacteria;p__Actinobacteria;c__Acidimicrobiia;o__Acidimicrobiales;f__Acidimicrobiaceae;g__NA;s__sp4262	k__Bacteria;p__Actinobacteria;c__Acidimicrobiia;o__Acidimicrobiales;f__Acidimicrobiaceae;g__NA;s__sp4265	k__Bacteria;p__Actinobacteria;c__Acidimicrobiia;o__Acidimicrobiales;f__Iamiaceae;g__Iamia;s__sp4306	k__Bacteria;p__Actinobacteria;c__Acidimicrobiia;o__Acidimicrobiales;f__Iamiaceae;g__Iamia;s__sp4307	k__Bacteria;p__Actinobacteria;c__Acidimicrobiia;o__Acidimicrobiales;f__Iamiaceae;g__Iamia;s__sp4310	k__Bacteria;p__Actinobacteria;c__Acidimicrobiia;o__Acidimicrobiales;f__Iamiaceae;g__Iamia;s__sp4312	k__Bacteria;p__Actinobacteria;c__Acidimicrobiia;o__Acidimicrobiales;f__Iamiaceae;g__Iamia;s__sp4316	k__Bacteria;p__Actinobacteria;c__Acidimicrobiia;o__Acidimicrobiales;f__NA;g__*Microthrix;s__sp4288	k__Bacteria;p__Actinobacteria;c__Acidimicrobiia;o__Acidimicrobiales;f__NA;g__*Microthrix;s__sp4289	k__Bacteria;p__Actinobacteria;c__Acidimicrobiia;o__Acidimicrobiales;f__NA;g__*Microthrix;s__sp4293	k__Bacteria;p__Actinobacteria;c__Acidimicrobiia;o__Acidimicrobiales;f__NA;g__*Microthrix;s__sp4294	k__Bacteria;p__Actinobacteria;c__Acidimicrobiia;o__Acidimicrobiales;f__NA;g__*Microthrix;s__sp4296	k__Bacteria;p__Actinobacteria;c__Acidimicrobiia;o__Acidimicrobiales;f__NA;g__*Microthrix;s__sp4298	k__Bacteria;p__Actinobacteria;c__Acidimicrobiia;o__Acidimicrobiales;f__NA;g__*Microthrix;s__sp4299	k__Bacteria;p__Actinobacteria;c__Acidimicrobiia;o__Acidimicrobiales;f__NA;g__NA;s__sp4365	k__Bacteria;p__Actinobacteria;c__Acidimicrobiia;o__Acidimicrobiales;f__NA;g__NA;s__sp4473	k__Bacteria;p__Actinobacteria;c__Acidimicrobiia;o__Acidimicrobiales;f__NA;g__NA;s__sp4475	k__Bacteria;p__Actinobacteria;c__Acidimicrobiia;o__Acidimicrobiales;f__NA;g__NA;s__sp4479-sp4525
2203.RHIDS.Scraping.100924	0	0	0	0	0	0	0	0	0	0	0	0	0	0	0	0	0	0	0	0	0	0	0	0	0	0	0	0	0	0	0	0	0	0	0	0	0	0	0	0	0	0	0	0	0	0	0	0	0
2203.LHIDS.Scraping.100924	0	0	0	0	0	0	0	0	0	0	0	0	0	0	0	0	0	0	0	0	0	0	0	0	0	0	0	0	0	0	0	0	0	0	0	0	0	0	0	0	0	0	0	0	0	0	0	0	0
2204.RHIDS.Scraping.100924	0	0	0	0	0	0	0	0	0	0	0	0	0	0	0	0	0	0	0	0	0	0	0	0	0	0	0	0	0	0	0	0	0	0	0	0	0	21	0	0	0	0	29	0	0	0	0	0	0
2204.LHIDS.Scraping.100924	0	0	0	0	0	0	0	0	0	0	0	0	0	0	0	0	0	0	0	0	0	0	0	0	0	0	0	0	0	0	0	0	0	0	0	0	0	0	0	0	0	0	0	0	0	0	0	0	0
2310.RHIDS.Scraping.100924	0	0	0	0	0	0	0	0	0	0	0	0	0	0	0	0	0	0	0	0	0	0	0	0	0	0	0	0	0	0	0	0	0	0	0	0	0	0	0	0	0	0	0	0	0	0	0	0	0
2310.LHIDS.Scraping.100924	0	0	0	0	0	0	0	0	0	0	0	0	0	0	0	0	0	0	0	0	0	0	0	0	0	0	0	0	0	0	0	0	0	0	0	0	0	0	0	0	0	0	0	0	0	0	0	0	0
2311.RHIDS.Scraping.100924	0	0	0	0	0	0	0	0	0	0	0	0	0	0	0	0	0	0	0	0	0	0	0	0	0	0	0	0	0	0	0	0	0	0	0	0	0	0	0	0	0	0	0	0	0	0	0	0	0
2311.LHIDS.Scraping.100924	0	0	0	0	0	0	0	0	0	0	0	0	0	0	0	0	0	0	0	0	0	0	0	0	0	0	0	0	0	0	0	0	0	0	0	0	0	0	0	0	0	0	0	0	0	0	0	0	0
2316.RHIDS.Scraping.100924	0	0	0	0	0	0	0	0	0	0	0	0	0	0	0	0	0	0	0	0	0	0	0	0	0	0	0	0	0	0	0	0	0	0	0	0	0	0	0	0	0	0	0	0	0	0	0	0	0
2316.LHIDS.Scraping.100924	0	0	0	0	0	0	0	0	0	0	0	0	0	0	0	0	0	0	0	0	0	0	0	0	0	0	0	0	0	0	0	0	0	0	0	0	0	0	0	0	0	0	0	0	0	0	0	0	0
2201.RHIDS.Scraping.100924	0	0	0	0	0	0	0	0	0	0	0	0	0	0	0	0	0	0	0	0	0	0	0	0	0	0	0	0	0	0	0	0	0	0	0	0	0	0	0	0	0	0	0	0	0	0	0	0	0
2201.LHIDS.Scraping.100924	0	0	0	0	0	0	0	0	0	0	0	0	0	0	0	0	0	0	0	0	0	0	0	0	0	0	0	0	0	0	0	0	0	0	0	0	0	0	0	0	0	0	0	0	0	0	0	0	0
2314.RHIDS.Scraping.100924	0	0	0	0	0	0	0	0	0	0	0	0	0	0	0	0	0	0	0	0	0	0	0	0	0	0	0	0	0	0	0	0	0	0	0	0	0	0	0	0	0	0	0	0	0	0	0	0	0
2314.LHIDS.Scraping.100924	0	0	0	0	0	0	0	0	0	0	0	0	0	0	0	0	0	0	0	0	0	0	0	0	0	0	0	0	0	0	0	0	0	0	0	0	0	0	0	0	0	0	0	0	0	0	0	0	0
2203.RHIDS.Scraping.102324	0	0	0	0	0	0	0	0	0	0	0	0	0	0	0	0	0	0	0	0	0	0	0	0	0	0	0	0	0	0	0	0	0	0	0	0	0	0	0	0	0	0	0	0	0	0	0	0	0
2203.LHIDS.Scraping.102324	0	0	0	0	0	0	0	0	0	0	0	0	0	0	0	0	0	0	0	0	0	0	0	0	0	0	0	0	0	0	0	0	0	0	0	0	0	0	0	0	0	0	0	0	0	0	0	0	0
2204.RHIDS.Scraping.102324	0	0	0	0	0	0	0	0	0	0	0	0	0	0	0	0	0	0	0	0	0	0	0	0	0	0	0	0	0	0	0	0	0	0	0	0	0	0	0	0	0	0	0	0	0	0	0	0	0
2204.LHIDS.Scraping.102324	0	0	0	0	0	0	0	0	0	0	0	0	0	0	0	0	0	0	0	0	0	0	0	0	0	0	0	0	0	0	0	0	0	0	0	0	0	0	0	0	0	0	0	0	0	0	0	0	0
2310.RHIDS.Scraping.102324	0	0	0	0	0	0	0	0	0	0	0	0	0	0	0	0	0	0	0	0	0	0	0	0	0	0	0	0	0	0	0	0	0	0	0	0	0	0	0	0	0	0	0	0	0	0	0	0	0
2310.LHIDS.Scraping.102324	0	0	0	0	0	0	0	0	0	0	0	0	0	0	0	0	0	0	0	0	0	0	0	0	0	0	0	0	0	0	0	0	0	0	0	0	0	0	0	0	0	0	0	0	0	0	0	0	0
2311.RHIDS.Scraping.102324	0	0	0	0	0	0	0	0	0	0	0	0	0	0	0	0	0	0	0	0	0	0	0	0	0	0	0	0	0	0	0	0	0	0	0	0	0	0	0	0	0	0	0	0	0	0	0	0	0
2311.RHIDS.Scraping.102324	NA
2316.RHIDS.Scraping.102324	0	0	0	0	0	0	0	0	0	0	0	0	0	0	0	0	0	0	0	0	0	0	0	0	0	0	0	0	0	0	0	0	0	0	0	0	0	0	0	0	0	0	0	0	0	0	0	0	0
2316.LHIDS.Scraping.102324	0	0	0	0	0	0	0	0	0	0	0	0	0	0	0	0	0	0	0	0	0	0	0	0	0	0	0	0	0	0	0	0	0	0	0	0	0	0	0	0	0	0	0	0	0	0	0	0	0
2201.RHIDS.Scraping.102324	NA
2201.LHIDS.Scraping.102324	NA
2314.RHIDS.Scraping.102324	0	0	0	0	0	0	0	0	0	0	0	0	0	0	0	0	0	0	0	0	0	0	0	0	0	0	0	0	0	0	0	0	0	0	0	0	0	0	0	0	0	0	0	0	0	0	0	0	0
2314.LHIDS.Scraping.102324	0	0	0	0	0	0	0	0	0	0	0	0	0	0	0	0	0	0	0	0	0	0	0	0	0	0	0	0	0	0	0	0	0	0	0	0	0	0	0	0	0	0	0	0	0	0	0	0	0
2203.RHIDS.Scraping.110624	0	0	0	0	0	0	0	0	0	0	0	0	0	0	0	0	0	0	0	0	0	0	0	0	0	0	0	0	0	0	0	0	0	0	0	0	0	0	0	0	0	0	0	0	0	0	0	0	0
2203.LHIDS.Scraping.110624	0	0	0	0	0	0	0	0	0	0	0	0	0	0	0	0	0	0	0	0	0	0	0	0	0	0	0	0	0	0	0	0	0	0	0	0	0	0	0	0	0	0	0	0	0	0	0	0	0
2204.RHIDS.Scraping.110624	0	0	0	0	0	0	0	0	0	0	0	0	0	0	0	0	0	0	0	0	0	0	0	0	0	0	0	0	0	0	0	0	0	0	0	0	0	0	0	0	0	0	0	0	0	0	0	0	0
2204.LHIDS.Scraping.110624	0	0	0	0	0	0	0	0	0	0	0	0	0	0	0	0	0	0	0	0	0	0	0	0	0	0	0	0	0	0	0	0	0	0	0	0	0	0	0	0	0	36	0	0	0	0	0	0	0
2310.RHIDS.Scraping.110624	0	0	0	0	0	0	0	0	0	0	0	0	0	0	0	0	0	0	0	0	0	0	0	0	0	0	0	0	0	0	0	0	0	0	0	0	0	0	0	0	0	0	0	0	0	0	0	0	0
2310.LHIDS.Scraping.110624	0	0	0	0	0	0	0	0	0	0	0	0	0	0	0	0	0	0	0	0	0	0	0	0	0	0	0	0	0	0	0	0	0	0	0	0	0	0	0	0	0	0	0	0	0	0	0	0	0
2311.RHIDS.Scraping.110624	0	0	0	0	0	0	0	0	0	0	0	0	0	0	0	0	0	0	0	0	0	0	0	0	0	0	0	0	0	0	0	0	0	0	0	0	0	0	0	0	0	0	0	0	0	0	0	0	0
2311.LHIDS.Scraping.110624	0	0	0	0	0	0	0	0	0	0	0	0	0	0	0	0	0	0	0	0	0	0	0	0	0	0	0	0	0	0	0	0	0	0	0	0	0	0	0	0	0	0	0	0	0	0	0	0	0
2316.RHIDS.Scraping.110624	0	0	0	0	0	0	0	0	0	0	0	0	0	0	0	0	0	0	0	0	0	0	0	0	0	0	0	0	0	0	0	0	0	0	0	0	0	0	0	0	0	0	0	0	0	0	0	0	0
2316.LHIDS.Scraping.110624	0	0	0	0	0	0	0	0	0	0	0	0	0	0	0	0	0	0	0	0	0	0	0	0	0	0	0	0	0	0	0	0	0	0	0	0	0	0	0	0	0	0	0	0	0	0	0	0	0
2201.RHIDS.Scraping.110624	0	0	0	0	0	0	0	0	0	0	0	0	0	0	0	0	0	0	0	0	0	0	0	0	0	0	0	0	0	0	0	0	0	0	0	0	0	0	0	0	0	0	25	0	0	0	0	0	0
2201.LHIDS.Scraping.110624	0	0	0	0	0	0	0	0	0	0	0	0	0	0	0	0	0	0	0	0	0	0	0	0	0	0	0	0	0	0	0	0	0	0	0	0	0	0	0	0	0	0	0	0	0	0	0	0	0
2314.RHIDS.Scraping.110624	0	0	0	0	0	0	0	0	0	0	0	0	0	0	0	0	0	0	0	0	0	0	0	0	0	0	0	0	0	0	0	0	0	0	0	0	0	0	0	0	0	0	0	0	0	0	0	0	0
2314.LHIDS.Scraping.110624	0	0	0	0	0	0	0	0	0	0	0	0	0	0	0	0	0	0	0	0	0	0	0	0	0	0	0	0	0	0	0	0	0	0	0	0	0	0	0	0	0	0	0	0	0	0	0	0	0
2203.RFIDS.Biopsy.112224	0	0	0	0	0	0	0	0	0	0	0	0	0	0	0	0	0	0	0	0	0	0	0	0	0	0	0	0	0	0	0	0	0	0	0	0	0	0	0	0	0	0	52	0	0	0	0	0	0
2203.LFIDS.Biopsy.112224	0	0	0	0	0	0	0	0	0	0	0	0	0	0	0	0	0	0	0	0	0	0	0	0	0	0	0	0	0	0	0	0	0	0	0	0	0	0	0	0	0	0	25	0	0	0	0	0	0
2203.RHgrayIDS.Biopsy.112224	0	0	0	0	0	0	0	0	0	0	0	0	0	0	0	0	0	0	0	0	0	0	0	0	0	0	0	0	0	0	0	0	0	0	0	0	0	0	0	0	0	0	15	0	0	0	0	0	0
2203.LHwhiteIDS.Biopsy.112224	0	0	0	0	0	0	0	0	0	0	0	0	0	0	0	0	0	0	0	0	0	0	0	0	0	0	0	0	0	0	0	0	0	0	0	0	0	0	0	0	0	0	15	0	0	0	0	0	0
2203.RFIDS.Scraping.112224	0	0	0	0	0	0	0	0	0	0	0	0	0	0	0	0	0	0	0	0	0	0	0	0	0	0	0	0	0	0	0	0	0	0	0	0	0	0	0	0	0	0	11	0	0	0	0	0	0
2203.LFIDS.Scraping.112224	0	0	0	0	0	0	0	0	0	0	0	0	0	0	0	0	0	0	0	0	0	0	0	0	0	0	0	0	0	0	0	0	0	0	0	0	0	0	0	0	0	0	0	0	0	0	0	0	0
2203.RHgrayIDS.Scraping.112224	0	0	0	0	0	0	0	0	0	0	0	0	0	0	0	0	0	0	0	0	0	0	0	0	0	0	0	0	0	0	0	0	0	0	0	0	0	0	0	0	0	0	26	0	0	0	0	0	0
2203.LHwhiteIDS.Scraping.112224	0	0	0	0	0	0	0	0	0	0	0	0	0	0	0	0	0	0	0	0	0	0	0	0	0	0	0	0	0	0	0	0	0	0	0	0	0	0	0	0	0	0	15	0	0	0	0	0	0
2204.RFIDS.Biopsy.112124	0	0	0	0	0	0	0	0	0	0	0	0	0	0	0	0	0	0	0	0	0	0	0	0	0	0	0	0	0	0	0	0	0	0	0	0	0	14	0	0	0	0	320	0	0	0	0	0	0
2204.LFIDS.Biopsy.112124	0	0	0	0	0	0	0	0	0	0	0	0	0	0	0	0	0	0	0	0	0	0	0	0	0	0	0	0	0	0	0	0	0	0	0	0	0	0	0	0	0	13	69	0	0	0	0	0	0
2204.RHCB.Biopsy.112124	0	0	0	0	0	0	0	0	0	0	0	0	0	0	0	0	0	0	0	0	0	0	0	0	0	0	0	0	0	0	0	0	0	0	0	0	0	0	0	0	0	0	46	0	0	0	0	0	0
2204.LHwhiteIDS.Biopsy.112124	0	0	0	0	0	0	0	0	0	0	0	0	0	0	0	0	0	0	0	0	0	0	0	0	0	0	0	0	0	0	0	0	0	0	0	0	0	26	0	0	0	0	97	0	0	0	0	0	0
2204.RFIDS.Scraping.112124	0	0	0	0	0	0	0	0	0	0	0	0	0	0	0	0	0	0	0	0	0	0	0	0	0	0	0	0	0	0	0	0	0	0	0	0	0	0	0	0	0	0	86	0	0	0	0	0	0
2204.LFIDS.Scraping.112124	0	0	0	0	0	0	0	0	0	0	0	0	0	0	0	0	0	0	0	0	0	0	0	0	0	0	0	0	0	0	0	0	0	0	0	0	0	0	0	0	0	0	13	0	0	0	0	0	0
2204.RHCB.Scraping.112124	0	0	0	0	0	0	0	0	0	0	0	0	0	0	0	0	0	0	0	0	0	0	0	0	0	0	0	0	0	0	0	0	0	0	0	0	0	0	0	0	0	0	43	0	0	0	0	0	0
2204.LHwhiteIDS.Scraping.112124	0	0	0	0	0	0	0	0	0	0	0	0	0	0	0	0	0	0	0	0	0	0	0	0	0	0	0	0	0	0	0	0	0	0	0	0	0	13	0	0	0	0	142	0	0	0	0	0	0
2310.RFIDS.Biopsy.112024	0	0	0	0	0	0	0	0	0	0	0	0	0	0	0	0	0	0	0	0	0	0	0	0	0	0	0	0	0	0	0	0	0	0	0	0	0	32	0	0	0	0	12	0	0	0	0	0	0
2310.LFIDS.Biopsy.112024	0	0	0	0	0	0	0	0	0	0	0	0	0	0	0	0	0	0	0	0	0	0	0	0	0	0	0	0	0	0	0	0	0	0	0	0	0	52	0	0	0	0	0	0	0	0	0	0	0
2310.RHwhiteIDS.Biopsy.112024	0	0	0	0	0	0	0	0	0	0	0	0	0	0	0	0	0	0	0	0	0	0	0	0	0	0	0	0	0	0	0	0	0	0	0	0	0	0	0	0	0	0	0	0	0	0	0	0	0
2310.LHCB.Biopsy.112024	0	0	0	0	0	0	0	0	0	0	0	0	0	0	0	0	0	0	0	0	0	0	0	0	0	0	0	0	0	0	0	0	0	0	0	0	0	0	0	0	0	0	0	0	0	0	0	0	0
2310.RFIDS.Scraping.112024	0	0	0	0	0	0	0	0	0	0	0	0	0	0	0	0	0	0	0	0	0	0	0	0	0	0	0	0	0	0	0	0	0	0	0	0	0	0	0	0	0	0	0	0	0	0	0	0	0
2310.LFIDS.Scraping.112024	0	0	0	0	0	0	0	0	0	0	0	0	0	0	0	0	0	0	0	0	0	0	0	0	0	0	0	0	0	0	0	0	0	0	0	0	0	0	0	0	0	0	0	0	0	0	0	0	0
2310.RHwhiteIDS.Scraping.112024	0	0	0	0	0	0	0	0	0	0	0	0	0	0	0	0	0	0	0	0	0	0	0	0	0	0	0	0	0	0	0	0	0	0	0	0	0	0	0	0	0	0	0	0	0	0	0	0	0
2310.LHCB.Scraping.112024	0	0	0	0	0	0	0	0	0	0	0	0	0	0	0	0	0	0	0	0	0	0	0	0	0	0	0	0	0	0	0	0	0	0	0	0	0	0	0	0	0	0	0	0	0	0	0	0	0
2311.RFIDS.Biopsy.112124	0	0	0	0	0	0	0	0	0	0	0	0	0	0	0	0	0	0	0	0	0	0	0	0	0	0	0	0	0	0	0	0	0	0	0	0	0	42	0	0	0	0	45	0	0	0	0	0	0
2311.LFIDS.Biopsy.112124	0	0	0	0	0	0	0	0	0	0	0	0	0	0	0	0	0	0	0	0	0	0	0	0	0	0	0	0	0	0	0	0	0	0	0	0	0	0	0	0	0	0	27	0	0	0	0	0	0
2311.RHwhiteIDS.Biopsy.112124	0	0	0	0	0	0	0	0	0	0	0	0	0	0	0	0	0	0	0	0	0	0	0	0	0	0	0	0	0	0	0	0	0	0	0	0	0	0	0	0	0	12	0	0	0	0	0	0	0
2311.LHIDS.Biopsy.112124	0	0	0	0	0	0	0	0	0	0	0	0	0	0	0	0	0	0	0	0	0	0	0	0	0	0	0	0	0	0	0	0	0	0	0	0	0	0	0	0	0	0	0	0	0	0	0	0	0
2311.RFIDS.Scraping.112124	0	0	0	0	0	0	0	0	0	0	0	0	0	0	0	0	0	0	0	0	0	0	0	0	0	0	0	0	0	0	0	0	0	0	0	0	0	0	0	0	0	0	0	0	0	0	0	0	0
2311.LFIDS.Scraping.112124	0	0	0	0	0	0	0	0	0	0	0	0	0	0	0	0	0	0	0	0	0	0	0	0	0	0	0	0	0	0	0	0	0	0	0	0	0	0	0	0	0	0	13	0	0	0	0	0	0
2311.RHwhiteIDS.Scraping.112124	0	0	0	0	0	0	0	0	0	0	0	0	0	0	0	0	0	0	0	0	0	0	0	0	0	0	0	0	0	0	0	0	0	0	0	0	0	0	0	0	0	0	0	0	0	0	0	0	0
2311.LHIDS.Scraping.112124	0	0	0	0	0	0	0	0	0	0	0	0	0	0	0	0	0	0	0	0	0	0	0	0	0	0	0	0	0	0	0	0	0	0	0	0	0	0	0	0	0	0	12	0	0	0	0	0	0
2316.RFIDS.Biopsy.112024	0	0	0	0	0	0	0	0	0	0	0	0	0	0	0	0	0	0	0	0	0	0	0	0	0	0	0	0	0	0	0	0	0	0	0	0	0	30	0	0	0	0	181	0	0	0	0	0	0
2316.LFIDS.Biopsy.112024	0	0	0	0	0	0	0	0	0	0	0	0	0	0	0	0	0	0	0	0	0	0	0	0	0	0	0	0	0	0	0	0	0	0	0	0	0	28	19	0	0	19	121	0	0	0	0	0	0
2316.RHIDS.Biopsy.112024	0	0	0	0	0	0	0	0	0	0	0	0	0	0	0	0	0	0	0	0	0	0	0	0	0	0	0	12	0	0	0	0	0	29	0	0	0	77	0	35	0	0	228	0	0	0	0	0	0
2316.LHIDS.Biopsy.112024	0	0	0	0	0	0	0	0	0	0	0	0	0	0	0	0	0	0	0	0	0	0	0	0	0	0	0	0	0	0	0	0	0	0	0	0	0	0	0	0	0	0	0	0	0	0	0	0	0
2316.RFIDS.Scraping.112024	0	0	0	0	0	0	0	0	0	0	0	0	0	0	0	0	0	0	0	0	0	0	0	0	0	0	0	0	0	0	0	0	0	20	0	0	0	0	0	15	0	0	60	0	0	0	0	0	0
2316.LFIDS.Scraping.112024	0	0	0	0	0	0	0	0	0	0	0	0	0	0	0	0	0	0	0	0	0	0	0	0	0	0	0	0	0	0	0	0	0	0	0	0	0	0	0	0	0	0	19	0	0	0	0	0	0
2316.RHIDS.Scraping.112024	0	0	0	0	0	0	0	0	0	0	0	0	0	0	0	0	0	0	0	0	0	0	0	0	0	0	0	0	0	0	0	0	0	0	0	0	0	17	0	0	0	0	96	0	0	0	0	0	0
2316.LHIDS.Scraping.112024	0	0	0	0	0	0	0	0	0	0	0	0	0	0	0	0	0	0	0	0	0	0	0	0	0	0	0	0	0	0	0	0	0	0	0	0	0	13	0	0	0	0	43	0	0	0	0	0	0
2201.RFIDS.Biopsy.111924	0	0	0	0	0	0	0	0	0	0	0	0	0	0	0	0	0	0	0	0	0	0	0	0	0	0	0	0	0	0	0	0	0	20	0	0	0	0	0	18	0	0	94	0	0	0	0	0	0
2201.LFIDS.Biopsy.111924	0	0	0	0	0	0	0	0	0	0	0	0	0	0	0	0	0	0	0	0	0	0	0	0	0	0	0	0	0	0	0	0	0	0	0	0	0	34	0	0	0	0	125	0	0	0	0	0	0
2201.RHIDS.Biopsy.111924	0	0	0	0	0	0	0	0	0	0	0	0	0	0	0	0	0	0	0	0	0	0	0	0	0	0	0	0	0	0	0	0	0	0	0	0	0	0	0	0	0	0	18	0	0	0	0	0	0
2201.LHIDS.Biopsy.111924	0	0	0	0	0	0	0	0	0	0	0	0	0	0	0	0	0	0	0	0	0	0	0	0	0	0	0	0	0	0	0	0	0	0	0	0	0	0	0	0	0	0	0	0	0	0	0	0	0
2201.RFIDS.Scraping.111924	0	0	0	0	0	0	0	0	0	0	0	0	0	0	0	0	0	0	0	0	0	0	0	0	0	0	0	0	0	0	0	0	0	0	0	0	0	0	0	0	0	0	66	0	0	0	0	0	0
2201.LFIDS.Scraping.111924	0	0	0	0	0	0	0	0	0	0	0	0	0	0	0	0	0	0	0	0	0	0	0	0	0	0	0	0	0	0	0	0	0	0	0	0	0	0	0	0	0	0	113	0	0	0	0	0	0
2201.RHIDS.Scraping.111924	0	0	0	0	0	0	0	0	0	0	0	0	0	0	0	0	0	0	0	0	0	0	0	0	0	0	0	0	0	0	0	0	0	0	0	0	0	0	0	0	0	0	43	0	0	0	0	0	0
2201.LHIDS.Scraping.111924	0	0	0	0	0	0	0	0	0	0	0	0	0	0	0	0	0	0	0	0	0	0	0	0	0	0	0	0	0	0	0	0	0	0	0	0	0	0	0	0	0	0	0	0	0	0	0	0	0
2314.RFIDS.Biopsy.112224	0	0	0	0	0	0	0	0	0	0	0	0	0	0	0	0	0	0	0	0	0	0	0	0	0	0	0	0	0	0	0	0	0	0	0	0	0	0	0	0	0	0	0	0	0	0	0	0	0
2314.LFIDS.Biopsy.112224	0	0	0	0	0	0	0	0	0	0	0	0	0	0	0	0	0	0	0	0	0	0	0	0	0	0	0	0	0	0	0	0	0	0	0	0	0	0	0	0	0	0	0	0	0	0	0	0	0
2314.RHIDS.Biopsy.112224	0	0	0	0	0	0	0	0	0	0	0	0	0	0	0	0	0	0	0	0	0	0	0	0	0	0	0	0	0	0	0	0	0	0	0	0	0	0	0	0	0	0	0	0	0	0	0	0	0
2314.LHIDS.Biopsy.112224	0	0	0	0	0	0	0	0	0	0	0	0	0	0	0	0	0	0	0	0	0	0	0	0	0	0	0	0	0	0	0	0	0	0	0	0	0	0	0	0	0	0	0	0	0	0	0	0	0
2314.RFIDS.Scraping.112224	0	0	0	0	0	0	0	0	0	0	0	0	0	0	0	0	0	0	0	0	0	0	0	0	0	0	0	0	0	0	0	0	0	0	0	0	0	0	0	0	0	0	0	0	0	0	0	0	0
2314.LFIDS.Scraping.112224	0	0	0	0	0	0	0	0	0	0	0	0	0	0	0	0	0	0	0	0	0	0	0	0	0	0	0	0	0	0	0	0	0	0	0	0	0	0	0	0	0	0	0	0	0	0	0	0	0
2314.RHIDS.Scraping.112224	0	0	0	0	0	0	0	0	0	0	0	0	0	0	0	0	0	0	0	0	0	0	0	0	0	0	0	0	0	0	0	0	0	0	0	0	0	0	0	0	0	0	0	0	0	0	0	0	0
2314.LHIDS.Scraping.112224	0	0	0	0	0	0	0	0	0	0	0	0	0	0	0	0	0	0	0	0	0	0	0	0	0	0	0	0	0	0	0	0	0	0	0	0	0	0	0	0	0	0	0	0	0	0	0	0	0
[truncated: 3,995 more columns]

## Sheet: 22-04 RH Toe Lesion Metadata
Zymo ID	Animal ID	Treatment Group	Foot	Sample Type	Date Digit Frozen at -20°C	Study day	Pre- or Post-inoculation	Antemortem or Postmortem	Date Digit Thawed to Collect Biopsy and Scraping	Zymo Sequencing Batch ID	Zymo Sample Number	NCBI SRA Bioproject Library ID
2204.RHLatToe.Biopsy.041825	22-04	Treatment	RH - toe tip	Biopsy	2024-11-21	43	Post-Inoculation	Postmortem	2025-04-18	22692	76	22692_76
2204.RHLatToe.Scraping.041825	22-04	Treatment	RH - toe tip	Scraping	2024-11-21	43	Post-Inoculation	Postmortem	2025-04-18	22692	83	22692_83

[truncated: 6 more sheets: 22-04 RH Toe Kingdom RC, 22-04 RH Toe Family RC, 22-04 RH Toe Family RA, 22-04 RH Toe Genus RC, 22-04 RH Toe Genus RA, 22-04 RH Toe Species RC]
