# Supplementary material for: An experimental infection model for rapid reproduction of treponeme-associated hoof disease in captive elk (Cervus canadensis)
Source: Microbiol Spectr. 2026 Apr 9;14(5):e03822-25. doi: 10.1128/spectrum.03822-25 (PMC13141939; doi:10.1128/spectrum.03822-25)
Supplement: Data Set S2 — Inoculum metadata and taxa detected using 16S amplicon sequencing. [file spectrum.03822-25-s0002.xlsx]

## Sheet: Key
Foot	RF = right front; LF = left front; RH = right hind; LH = left hind. An arbitrary foot ID was assigned for internal use if foot ID was not provided by the submitter.
Washington GMU	Game management unit within Washington state, USA where elk was harvested
TAHD	Treponeme-associated hoof disease
Apparent gross TAHD lesion grade	Gross lesion grade (0-IV) assigned to each hind foot based on published TAHD grading scheme (Han et al. 2019).
Histology: TAHD + or -	Histologic diagnosis of TAHD based on identification of suppurative inflammation and intralesional argyrophilic spirochetes in sections of interdigital skin. Results reported as TAHD-positive (+) or TAHD-negative (-)
NCBI SRA Bioproject Library ID	Corresponds to fastq files uploaded to NCBI SRA Bioproject for each sample
Read Counts (RC)	Total number of sequence reads assigned to each taxonomic designation
Relative Abundnace (RA)	Determined by dividing read counts for each family and genus by total sequences within kingdom Bacteria, excluding plants (class Chloroplast) and eukaryotes (family Mitochondria). Values reported as a proportion (0 - 1).
PMT	Pooled Macerated Tissue. Two subsamples (denoted A or B) of each batch of control or treatment macerated tissue inoculum were processed for DNA extraction and sequencing.

## Sheet: Metadata - Feet for inoculum
Zymo ID	Case Number	Approx. Age & Sex	Washington GMU	Approximate Coordinates	Date Harvested	Foot ID	Apparent gross TAHD lesion grade	Histology: TAHD + or -	Sample Type	Date Sampled	Control vs. Treatment Inoculum	Inoculum Type Prepared from Tissues	Inoculation number(s)	Study Day(s) Inoculum Administered	Zymo Sequencing Batch ID	Zymo Sample Number	NCBI SRA Bioproject Library ID
242760032.RF.Biopsy.100324	W242760032	Adult female				RF	0	-	Foot Biopsy	2024-10-03	Control	Macerated tissue	1,3	0,14	22692	135	22692_135
242760032.LF.Biopsy.100324	W242760032	Adult female				LF	0	-	Foot Biopsy	2024-10-03	Control	Macerated tissue	1,3	0.14	22692	136	22692_136
242760032.RH.Biopsy.100324	W242760032	Adult female				RH	0	-	Foot Biopsy	2024-10-03	Control	Macerated tissue	1,3	0,14	22692	137	22692_137
242760032.LH.Biopsy.100324	W242760032	Adult female				LH	0	-	Foot Biopsy	2024-10-03	Control	Macerated tissue	1,3	0,14	22692	138	22692_138
WA24403.2490001.U1low.Biopsy.100724	WA23-CM3	Adult female	506	46.34906 N, -123.59917 W	2024-02-08	U1	II	+	Foot Biopsy	2024-10-07	Treatment	Enrichment culture	2,3	7,14	22692	132	22692_132
WA24403.2490001.U1up.Biopsy.100724	WA23-CM3	Adult female	506	46.34906 N, -123.59917 W	2024-02-08	U1	II	+	Foot Biopsy	2024-10-07	Treatment	Enrichment culture	2,3	7,14	22692	133	22692_133
WA23CM3.RF.Biopsy.100924	WA23-CM3	Adult female	663	46.91457 N, -123.02396 W	2023-09-25	RF	0	-	Foot Biopsy	2024-10-09	Treatment	Macerated tissue	1	0	22692	141	22692_141
WA23CM3.RH.Biopsy.100924	WA23-CM3	Adult female	663	46.91457 N, -123.02396 W	2023-09-25	RH	IV	+	Foot Biopsy	2024-10-09	Treatment	Macerated tissue	1	0	22692	142	22692_142
WA24401.U2.Biopsy.100924	WA24-401	Adult female	554	45.99287 N, -122.41148 W	2024-02-06	U2	III	+	Foot Biopsy	2024-10-09	Treatment	Macerated tissue & enrichment culture	1,2,3	0,7,14	22692	143	22692_143
WA24401.U3.Biopsy.100924	WA24-401	Adult female	554	45.99287 N, -122.41148 W	2024-02-06	U3	IV	+	Foot Biopsy	2024-10-09	Treatment	Macerated tissue	1	0	22692	144	22692_144
WA24406.LF.Biopsy.102324	WA24-406	Adult female	418	48.703400 N, -122.193916 W	2024-02-18	LF	0	-	Foot Biopsy	2024-10-23	Treatment	Macerated tissue	3	14	22692	148	22692_148
WA24406.LH.Biopsy.102324	WA24-406	Adult female	418	48.703400 N, -122.193916 W	2024-02-18	LH	0	+	Foot Biopsy	2024-10-23	Treatment	Macerated tissue	3	14	22692	150	22692_150

## Sheet: Feet - Kingdom RC
	k__Archaea	k__Bacteria
242760032.RF.Biopsy.100324	1721	103072
242760032.LF.Biopsy.100324	1166	84081
242760032.RH.Biopsy.100324	1361	106331
242760032.LH.Biopsy.100324	647	42687
WA24403.2490001.U1low.Biopsy.100724	213	87436
WA24403.2490001.U1up.Biopsy.100724	78	84203
WA23CM3.RF.Biopsy.100924	0	99377
WA23CM3.RH.Biopsy.100924	0	119075
WA24401.U2.Biopsy.100924	0	98206
WA24401.U3.Biopsy.100924	0	124147
WA24406.LF.Biopsy.102324	0	102182
WA24406.LH.Biopsy.102324	29	111505

## Sheet: Feet - Family RC
	k__Bacteria;p__Acidobacteria;c__Acidobacteria;o__Acidobacteriales;f__NA	k__Bacteria;p__Acidobacteria;c__Acidobacteria;o__NA;f__NA	k__Bacteria;p__Acidobacteria;c__Holophagae;o__NA;f__NA	k__Bacteria;p__Actinobacteria;c__Acidimicrobiia;o__Acidimicrobiales;f__Acidimicrobiaceae	k__Bacteria;p__Actinobacteria;c__Acidimicrobiia;o__Acidimicrobiales;f__Iamiaceae	k__Bacteria;p__Actinobacteria;c__Acidimicrobiia;o__Acidimicrobiales;f__NA	k__Bacteria;p__Actinobacteria;c__Actinobacteria;o__Actinomycetales;f__Actinomycetaceae	k__Bacteria;p__Actinobacteria;c__Actinobacteria;o__Actinopolysporales;f__Actinopolysporaceae	k__Bacteria;p__Actinobacteria;c__Actinobacteria;o__Bifidobacteriales;f__Bifidobacteriaceae	k__Bacteria;p__Actinobacteria;c__Actinobacteria;o__Catenulisporales;f__Catenulisporaceae	k__Bacteria;p__Actinobacteria;c__Actinobacteria;o__Corynebacteriales;f__Corynebacteriaceae	k__Bacteria;p__Actinobacteria;c__Actinobacteria;o__Corynebacteriales;f__Dietziaceae	k__Bacteria;p__Actinobacteria;c__Actinobacteria;o__Corynebacteriales;f__Mycobacteriaceae	k__Bacteria;p__Actinobacteria;c__Actinobacteria;o__Corynebacteriales;f__NA	k__Bacteria;p__Actinobacteria;c__Actinobacteria;o__Corynebacteriales;f__Nocardiaceae	k__Bacteria;p__Actinobacteria;c__Actinobacteria;o__Frankiales;f__Acidothermaceae	k__Bacteria;p__Actinobacteria;c__Actinobacteria;o__Frankiales;f__Cryptosporangiaceae	k__Bacteria;p__Actinobacteria;c__Actinobacteria;o__Frankiales;f__Frankiaceae	k__Bacteria;p__Actinobacteria;c__Actinobacteria;o__Frankiales;f__Geodermatophilaceae	k__Bacteria;p__Actinobacteria;c__Actinobacteria;o__Frankiales;f__NA	k__Bacteria;p__Actinobacteria;c__Actinobacteria;o__Frankiales;f__Nakamurellaceae	k__Bacteria;p__Actinobacteria;c__Actinobacteria;o__Frankiales;f__Sporichthyaceae	k__Bacteria;p__Actinobacteria;c__Actinobacteria;o__Kineosporiales;f__Kineosporiaceae	k__Bacteria;p__Actinobacteria;c__Actinobacteria;o__Micrococcales;f__Beutenbergiaceae	k__Bacteria;p__Actinobacteria;c__Actinobacteria;o__Micrococcales;f__Bogoriellaceae	k__Bacteria;p__Actinobacteria;c__Actinobacteria;o__Micrococcales;f__Brevibacteriaceae	k__Bacteria;p__Actinobacteria;c__Actinobacteria;o__Micrococcales;f__Cellulomonadaceae	k__Bacteria;p__Actinobacteria;c__Actinobacteria;o__Micrococcales;f__Demequinaceae	k__Bacteria;p__Actinobacteria;c__Actinobacteria;o__Micrococcales;f__Dermabacteraceae	k__Bacteria;p__Actinobacteria;c__Actinobacteria;o__Micrococcales;f__Dermacoccaceae	k__Bacteria;p__Actinobacteria;c__Actinobacteria;o__Micrococcales;f__Dermatophilaceae	k__Bacteria;p__Actinobacteria;c__Actinobacteria;o__Micrococcales;f__Intrasporangiaceae	k__Bacteria;p__Actinobacteria;c__Actinobacteria;o__Micrococcales;f__Microbacteriaceae	k__Bacteria;p__Actinobacteria;c__Actinobacteria;o__Micrococcales;f__Micrococcaceae	k__Bacteria;p__Actinobacteria;c__Actinobacteria;o__Micrococcales;f__NA	k__Bacteria;p__Actinobacteria;c__Actinobacteria;o__Micrococcales;f__Promicromonosporaceae	k__Bacteria;p__Actinobacteria;c__Actinobacteria;o__Micrococcales;f__Ruaniaceae	k__Bacteria;p__Actinobacteria;c__Actinobacteria;o__Micrococcales;f__Sanguibacteraceae	k__Bacteria;p__Actinobacteria;c__Actinobacteria;o__Micromonosporales;f__Micromonosporaceae	k__Bacteria;p__Actinobacteria;c__Actinobacteria;o__NA;f__NA	k__Bacteria;p__Actinobacteria;c__Actinobacteria;o__Propionibacteriales;f__Nocardioidaceae	k__Bacteria;p__Actinobacteria;c__Actinobacteria;o__Propionibacteriales;f__Propionibacteriaceae	k__Bacteria;p__Actinobacteria;c__Actinobacteria;o__Pseudonocardiales;f__Pseudonocardiaceae	k__Bacteria;p__Actinobacteria;c__Actinobacteria;o__Streptomycetales;f__Streptomycetaceae	k__Bacteria;p__Actinobacteria;c__Actinobacteria;o__Streptosporangiales;f__Nocardiopsaceae	k__Bacteria;p__Actinobacteria;c__Actinobacteria;o__Streptosporangiales;f__Streptosporangiaceae	k__Bacteria;p__Actinobacteria;c__Actinobacteria;o__Streptosporangiales;f__Thermomonosporaceae	k__Bacteria;p__Actinobacteria;c__Coriobacteriia;o__Coriobacteriales;f__Coriobacteriaceae	k__Bacteria;p__Actinobacteria;c__NA;o__NA;f__NA
242760032.RF.Biopsy.100324	0	26	0	0	54	28	73	0	0	27	6361	636	0	0	169	0	0	0	120	0	15	102	0	0	93	0	83	56	203	0	0	95	1534	5061	0	0	0	60	0	0	1799	50	0	42	12	12	0	686	0
242760032.LF.Biopsy.100324	26	12	0	0	20	80	47	0	19	0	11026	825	11	0	236	0	0	26	58	33	0	18	23	0	180	0	98	36	220	0	0	147	1263	3392	0	0	0	146	15	0	1458	76	98	69	32	30	14	535	0
242760032.RH.Biopsy.100324	96	0	0	28	56	29	1119	0	0	0	13042	753	15	0	319	0	0	0	21	55	0	0	0	0	97	0	82	146	217	0	0	33	1170	3819	0	0	0	245	0	0	1325	39	79	0	20	0	0	703	0
242760032.LH.Biopsy.100324	0	26	0	11	0	33	50	0	0	0	7072	511	16	0	72	0	0	11	92	49	0	0	23	0	90	0	53	62	182	0	0	60	790	2504	12	0	0	50	0	0	433	108	40	167	0	0	0	325	0
WA24403.2490001.U1low.Biopsy.100724	0	0	0	0	0	0	333	0	0	0	14861	0	0	0	0	0	0	0	0	0	0	13	0	0	0	0	12	0	0	0	0	0	31	0	0	0	0	0	0	0	0	513	0	12	0	0	0	154	0
WA24403.2490001.U1up.Biopsy.100724	0	0	0	0	0	0	134	0	0	0	15185	0	0	0	0	0	0	0	0	0	0	0	0	0	0	0	0	0	0	14	0	0	26	0	0	0	0	0	26	0	0	223	0	0	0	0	0	133	0
WA23CM3.RF.Biopsy.100924	0	0	0	0	0	0	0	0	0	0	60808	0	0	0	11	0	0	0	11	0	0	0	0	0	0	0	0	0	374	155	114	742	1160	513	0	0	0	0	0	0	27	2607	0	0	0	0	0	0	0
WA23CM3.RH.Biopsy.100924	0	0	0	0	0	0	1528	0	0	0	15195	0	0	0	0	0	0	0	0	0	0	0	0	0	0	0	0	0	0	0	0	0	12	138	0	0	0	0	0	0	0	0	0	0	0	0	0	188	0
WA24401.U2.Biopsy.100924	0	0	0	0	0	0	363	0	0	0	2268	0	0	0	0	0	0	0	0	0	0	0	0	0	0	0	0	0	0	0	0	0	0	0	0	0	0	0	0	0	0	0	0	0	0	0	0	0	0
WA24401.U3.Biopsy.100924	0	0	0	0	0	0	12233	0	0	0	31006	0	13	0	0	12	0	0	0	0	0	0	0	0	0	0	0	0	0	0	0	0	39	0	0	0	0	0	0	0	0	0	0	0	0	0	0	63	0
WA24406.LF.Biopsy.102324	0	12	0	12	0	30	0	0	0	0	59061	0	62	0	0	0	0	0	0	0	19	17	0	0	0	0	25	0	1765	0	10130	34	4472	82	0	0	0	0	28	0	16	1437	0	53	0	0	0	0	13
WA24406.LH.Biopsy.102324	21	35	0	28	0	180	0	0	0	13	40097	0	115	0	40	34	12	13	0	0	23	28	0	0	0	0	51	0	0	14	13	34	540	102	0	0	0	0	46	17	168	924	59	126	0	0	16	199	37
[truncated: 187 more columns]

## Sheet: Feet - Family RA
	k__Bacteria;p__Acidobacteria;c__Acidobacteria;o__Acidobacteriales;f__NA	k__Bacteria;p__Acidobacteria;c__Acidobacteria;o__NA;f__NA	k__Bacteria;p__Acidobacteria;c__Holophagae;o__NA;f__NA	k__Bacteria;p__Actinobacteria;c__Acidimicrobiia;o__Acidimicrobiales;f__Acidimicrobiaceae	k__Bacteria;p__Actinobacteria;c__Acidimicrobiia;o__Acidimicrobiales;f__Iamiaceae	k__Bacteria;p__Actinobacteria;c__Acidimicrobiia;o__Acidimicrobiales;f__NA	k__Bacteria;p__Actinobacteria;c__Actinobacteria;o__Actinomycetales;f__Actinomycetaceae	k__Bacteria;p__Actinobacteria;c__Actinobacteria;o__Actinopolysporales;f__Actinopolysporaceae	k__Bacteria;p__Actinobacteria;c__Actinobacteria;o__Bifidobacteriales;f__Bifidobacteriaceae	k__Bacteria;p__Actinobacteria;c__Actinobacteria;o__Catenulisporales;f__Catenulisporaceae	k__Bacteria;p__Actinobacteria;c__Actinobacteria;o__Corynebacteriales;f__Corynebacteriaceae	k__Bacteria;p__Actinobacteria;c__Actinobacteria;o__Corynebacteriales;f__Dietziaceae	k__Bacteria;p__Actinobacteria;c__Actinobacteria;o__Corynebacteriales;f__Mycobacteriaceae	k__Bacteria;p__Actinobacteria;c__Actinobacteria;o__Corynebacteriales;f__NA	k__Bacteria;p__Actinobacteria;c__Actinobacteria;o__Corynebacteriales;f__Nocardiaceae	k__Bacteria;p__Actinobacteria;c__Actinobacteria;o__Frankiales;f__Acidothermaceae	k__Bacteria;p__Actinobacteria;c__Actinobacteria;o__Frankiales;f__Cryptosporangiaceae	k__Bacteria;p__Actinobacteria;c__Actinobacteria;o__Frankiales;f__Frankiaceae	k__Bacteria;p__Actinobacteria;c__Actinobacteria;o__Frankiales;f__Geodermatophilaceae	k__Bacteria;p__Actinobacteria;c__Actinobacteria;o__Frankiales;f__NA	k__Bacteria;p__Actinobacteria;c__Actinobacteria;o__Frankiales;f__Nakamurellaceae	k__Bacteria;p__Actinobacteria;c__Actinobacteria;o__Frankiales;f__Sporichthyaceae	k__Bacteria;p__Actinobacteria;c__Actinobacteria;o__Kineosporiales;f__Kineosporiaceae	k__Bacteria;p__Actinobacteria;c__Actinobacteria;o__Micrococcales;f__Beutenbergiaceae	k__Bacteria;p__Actinobacteria;c__Actinobacteria;o__Micrococcales;f__Bogoriellaceae	k__Bacteria;p__Actinobacteria;c__Actinobacteria;o__Micrococcales;f__Brevibacteriaceae	k__Bacteria;p__Actinobacteria;c__Actinobacteria;o__Micrococcales;f__Cellulomonadaceae	k__Bacteria;p__Actinobacteria;c__Actinobacteria;o__Micrococcales;f__Demequinaceae	k__Bacteria;p__Actinobacteria;c__Actinobacteria;o__Micrococcales;f__Dermabacteraceae	k__Bacteria;p__Actinobacteria;c__Actinobacteria;o__Micrococcales;f__Dermacoccaceae	k__Bacteria;p__Actinobacteria;c__Actinobacteria;o__Micrococcales;f__Dermatophilaceae	k__Bacteria;p__Actinobacteria;c__Actinobacteria;o__Micrococcales;f__Intrasporangiaceae	k__Bacteria;p__Actinobacteria;c__Actinobacteria;o__Micrococcales;f__Microbacteriaceae	k__Bacteria;p__Actinobacteria;c__Actinobacteria;o__Micrococcales;f__Micrococcaceae	k__Bacteria;p__Actinobacteria;c__Actinobacteria;o__Micrococcales;f__NA	k__Bacteria;p__Actinobacteria;c__Actinobacteria;o__Micrococcales;f__Promicromonosporaceae	k__Bacteria;p__Actinobacteria;c__Actinobacteria;o__Micrococcales;f__Ruaniaceae	k__Bacteria;p__Actinobacteria;c__Actinobacteria;o__Micrococcales;f__Sanguibacteraceae	k__Bacteria;p__Actinobacteria;c__Actinobacteria;o__Micromonosporales;f__Micromonosporaceae	k__Bacteria;p__Actinobacteria;c__Actinobacteria;o__NA;f__NA	k__Bacteria;p__Actinobacteria;c__Actinobacteria;o__Propionibacteriales;f__Nocardioidaceae	k__Bacteria;p__Actinobacteria;c__Actinobacteria;o__Propionibacteriales;f__Propionibacteriaceae	k__Bacteria;p__Actinobacteria;c__Actinobacteria;o__Pseudonocardiales;f__Pseudonocardiaceae	k__Bacteria;p__Actinobacteria;c__Actinobacteria;o__Streptomycetales;f__Streptomycetaceae	k__Bacteria;p__Actinobacteria;c__Actinobacteria;o__Streptosporangiales;f__Nocardiopsaceae	k__Bacteria;p__Actinobacteria;c__Actinobacteria;o__Streptosporangiales;f__Streptosporangiaceae	k__Bacteria;p__Actinobacteria;c__Actinobacteria;o__Streptosporangiales;f__Thermomonosporaceae	k__Bacteria;p__Actinobacteria;c__Coriobacteriia;o__Coriobacteriales;f__Coriobacteriaceae	k__Bacteria;p__Actinobacteria;c__NA;o__NA;f__NA
242760032.RF.Biopsy.100324	0	0.000254204	0	0	0.000527962	0.000273758	0.000713727	0	0	0.000263981	0.062192	0.00621822	0	0	0.00165233	0	0	0	0.00117325	0	0.000146656	0.000997262	0	0	0.000909269	0	0.000811498	0.000547517	0.00198475	0	0	0.000928823	0.014998	0.0494818	0	0	0	0.000586625	0	0	0.017589	0.000488854	0	0.000410637	0.000117325	0.000117325	0	0.00670708	0
242760032.LF.Biopsy.100324	0.000310303	0.000143217	0	0	0.000238695	0.000954779	0.000560933	0	0.00022676	0	0.131592	0.00984616	0.000131282	0	0.0028166	0	0	0.000310303	0.000692215	0.000393846	0	0.000214825	0.000274499	0	0.00214825	0	0.0011696	0.000429651	0.00262564	0	0	0.00175441	0.0150736	0.0404826	0	0	0	0.00174247	0.000179021	0	0.0174009	0.00090704	0.0011696	0.000823497	0.000381912	0.000358042	0.000167086	0.00638509	0
242760032.RH.Biopsy.100324	0.000904134	0	0	0.000263706	0.000527411	0.000273124	0.0105388	0	0	0	0.12283	0.0070918	0.000141271	0	0.00300436	0	0	0	0.000197779	0.000517993	0	0	0	0	0.000913552	0	0.000772281	0.00137504	0.00204372	0	0	0.000310796	0.0110191	0.0359676	0	0	0	0.00230742	0	0	0.0124789	0.000367304	0.000744027	0	0.000188361	0	0	0.00662089	0
242760032.LH.Biopsy.100324	0	0.000610716	0	0.00025838	0	0.000775139	0.00117445	0	0	0	0.166115	0.0120029	0.000375825	0	0.00169121	0	0	0.00025838	0.00216099	0.00115096	0	0	0.000540249	0	0.00211402	0	0.00124492	0.00145632	0.00427501	0	0	0.00140934	0.0185564	0.0588166	0.000281869	0	0	0.00117445	0	0	0.0101708	0.00253682	0.000939563	0.00392267	0	0	0	0.00763395	0
WA24403.2490001.U1low.Biopsy.100724	0	0	0	0	0	0	0.00380907	0	0	0	0.16999	0	0	0	0	0	0	0	0	0	0	0.000148702	0	0	0	0	0.000137264	0	0	0	0	0	0.000354598	0	0	0	0	0	0	0	0	0.00586802	0	0.000137264	0	0	0	0.00176155	0
WA24403.2490001.U1up.Biopsy.100724	0	0	0	0	0	0	0.00159139	0	0	0	0.180338	0	0	0	0	0	0	0	0	0	0	0	0	0	0	0	0	0	0	0.000166265	0	0	0.000308778	0	0	0	0	0	0.000308778	0	0	0.00264836	0	0	0	0	0	0.00157952	0
WA23CM3.RF.Biopsy.100924	0	0	0	0	0	0	0	0	0	0	0.611892	0	0	0	0.00011069	0	0	0	0.00011069	0	0	0	0	0	0	0	0	0	0.00376345	0.00155972	0.00114715	0.00746652	0.0116727	0.00516216	0	0	0	0	0	0	0.000271693	0.0262334	0	0	0	0	0	0	0
WA23CM3.RH.Biopsy.100924	0	0	0	0	0	0	0.0128322	0	0	0	0.127609	0	0	0	0	0	0	0	0	0	0	0	0	0	0	0	0	0	0	0	0	0	0.000100777	0.00115893	0	0	0	0	0	0	0	0	0	0	0	0	0	0.00157884	0
WA24401.U2.Biopsy.100924	0	0	0	0	0	0	0.00369631	0	0	0	0.0230943	0	0	0	0	0	0	0	0	0	0	0	0	0	0	0	0	0	0	0	0	0	0	0	0	0	0	0	0	0	0	0	0	0	0	0	0	0	0
WA24401.U3.Biopsy.100924	0	0	0	0	0	0	0.0985364	0	0	0	0.249752	0	0.000104715	0	0	9.66596e-05	0	0	0	0	0	0	0	0	0	0	0	0	0	0	0	0	0.000314144	0	0	0	0	0	0	0	0	0	0	0	0	0	0	0.000507463	0
WA24406.LF.Biopsy.102324	0	0.000117456	0	0.000117456	0	0.00029364	0	0	0	0	0.578089	0	0.000606856	0	0	0	0	0	0	0	0.000185972	0.000166396	0	0	0	0	0.0002447	0	0.0172758	0	0.0991524	0.000332792	0.0437719	0.000802615	0	0	0	0	0.000274064	0	0.000156608	0.0140653	0	0.000518764	0	0	0	0	0.000127244
WA24406.LH.Biopsy.102324	0.000188332	0.000313887	0	0.00025111	0	0.00161428	0	0	0	0.000116587	0.359598	0	0.00103134	0	0.000358728	0.000304919	0.000107618	0.000116587	0	0	0.000206269	0.00025111	0	0	0	0	0.000457379	0	0	0.000125555	0.000116587	0.000304919	0.00484283	0.000914757	0	0	0	0	0.000412538	0.00015246	0.00150666	0.00828662	0.000529124	0.00112999	0	0	0.000143491	0.00178467	0.000331824
[truncated: 179 more columns]

## Sheet: Feet - Genus RC
	k__Bacteria;p__Acidobacteria;c__Acidobacteria;o__Acidobacteriales;f__NA;g__Acidobacterium	k__Bacteria;p__Acidobacteria;c__Acidobacteria;o__Acidobacteriales;f__NA;g__Edaphobacter	k__Bacteria;p__Acidobacteria;c__Acidobacteria;o__Acidobacteriales;f__NA;g__Granulicella	k__Bacteria;p__Acidobacteria;c__Acidobacteria;o__Acidobacteriales;f__NA;g__Terriglobus	k__Bacteria;p__Acidobacteria;c__Acidobacteria;o__NA;f__NA;g__*Solibacter	k__Bacteria;p__Acidobacteria;c__Acidobacteria;o__NA;f__NA;g__Blastocatella	k__Bacteria;p__Acidobacteria;c__Acidobacteria;o__NA;f__NA;g__Bryobacter	k__Bacteria;p__Acidobacteria;c__Acidobacteria;o__NA;f__NA;g__NA	k__Bacteria;p__Acidobacteria;c__Acidobacteria;o__NA;f__NA;g__bacterium	k__Bacteria;p__Acidobacteria;c__Holophagae;o__NA;f__NA;g__NA	k__Bacteria;p__Actinobacteria;c__Acidimicrobiia;o__Acidimicrobiales;f__Acidimicrobiaceae;g__Illumatobacter	k__Bacteria;p__Actinobacteria;c__Acidimicrobiia;o__Acidimicrobiales;f__Acidimicrobiaceae;g__NA	k__Bacteria;p__Actinobacteria;c__Acidimicrobiia;o__Acidimicrobiales;f__Iamiaceae;g__Iamia	k__Bacteria;p__Actinobacteria;c__Acidimicrobiia;o__Acidimicrobiales;f__NA;g__*Microthrix	k__Bacteria;p__Actinobacteria;c__Acidimicrobiia;o__Acidimicrobiales;f__NA;g__NA	k__Bacteria;p__Actinobacteria;c__Actinobacteria;o__Actinomycetales;f__Actinomycetaceae;g__Actinomyces	k__Bacteria;p__Actinobacteria;c__Actinobacteria;o__Actinomycetales;f__Actinomycetaceae;g__Arcanobacterium	k__Bacteria;p__Actinobacteria;c__Actinobacteria;o__Actinomycetales;f__Actinomycetaceae;g__Arcanobacterium-Trueperella	k__Bacteria;p__Actinobacteria;c__Actinobacteria;o__Actinomycetales;f__Actinomycetaceae;g__Flaviflexus	k__Bacteria;p__Actinobacteria;c__Actinobacteria;o__Actinomycetales;f__Actinomycetaceae;g__NA	k__Bacteria;p__Actinobacteria;c__Actinobacteria;o__Actinomycetales;f__Actinomycetaceae;g__Trueperella	k__Bacteria;p__Actinobacteria;c__Actinobacteria;o__Actinopolysporales;f__Actinopolysporaceae;g__Actinopolyspora	k__Bacteria;p__Actinobacteria;c__Actinobacteria;o__Bifidobacteriales;f__Bifidobacteriaceae;g__Aeriscardovia	k__Bacteria;p__Actinobacteria;c__Actinobacteria;o__Bifidobacteriales;f__Bifidobacteriaceae;g__Gardnerella	k__Bacteria;p__Actinobacteria;c__Actinobacteria;o__Catenulisporales;f__Catenulisporaceae;g__Catenulispora	k__Bacteria;p__Actinobacteria;c__Actinobacteria;o__Corynebacteriales;f__Corynebacteriaceae;g__Corynebacterium	k__Bacteria;p__Actinobacteria;c__Actinobacteria;o__Corynebacteriales;f__Corynebacteriaceae;g__NA	k__Bacteria;p__Actinobacteria;c__Actinobacteria;o__Corynebacteriales;f__Dietziaceae;g__Dietzia	k__Bacteria;p__Actinobacteria;c__Actinobacteria;o__Corynebacteriales;f__Mycobacteriaceae;g__Mycobacterium	k__Bacteria;p__Actinobacteria;c__Actinobacteria;o__Corynebacteriales;f__NA;g__NA	k__Bacteria;p__Actinobacteria;c__Actinobacteria;o__Corynebacteriales;f__NA;g__Tomitella	k__Bacteria;p__Actinobacteria;c__Actinobacteria;o__Corynebacteriales;f__Nocardiaceae;g__Gordonia	k__Bacteria;p__Actinobacteria;c__Actinobacteria;o__Corynebacteriales;f__Nocardiaceae;g__Nocardia	k__Bacteria;p__Actinobacteria;c__Actinobacteria;o__Corynebacteriales;f__Nocardiaceae;g__Rhodococcus	k__Bacteria;p__Actinobacteria;c__Actinobacteria;o__Corynebacteriales;f__Nocardiaceae;g__Williamsia	k__Bacteria;p__Actinobacteria;c__Actinobacteria;o__Frankiales;f__Acidothermaceae;g__Acidothermus	k__Bacteria;p__Actinobacteria;c__Actinobacteria;o__Frankiales;f__Cryptosporangiaceae;g__Fodinicola	k__Bacteria;p__Actinobacteria;c__Actinobacteria;o__Frankiales;f__Frankiaceae;g__Frankia-Jatrophihabitans	k__Bacteria;p__Actinobacteria;c__Actinobacteria;o__Frankiales;f__Frankiaceae;g__Jatrophihabitans	k__Bacteria;p__Actinobacteria;c__Actinobacteria;o__Frankiales;f__Geodermatophilaceae;g__Blastococcus	k__Bacteria;p__Actinobacteria;c__Actinobacteria;o__Frankiales;f__Geodermatophilaceae;g__Geodermatophilus	k__Bacteria;p__Actinobacteria;c__Actinobacteria;o__Frankiales;f__Geodermatophilaceae;g__Modestobacter	k__Bacteria;p__Actinobacteria;c__Actinobacteria;o__Frankiales;f__Geodermatophilaceae;g__NA	k__Bacteria;p__Actinobacteria;c__Actinobacteria;o__Frankiales;f__NA;g__NA	k__Bacteria;p__Actinobacteria;c__Actinobacteria;o__Frankiales;f__Nakamurellaceae;g__Nakamurella	k__Bacteria;p__Actinobacteria;c__Actinobacteria;o__Frankiales;f__Sporichthyaceae;g__NA	k__Bacteria;p__Actinobacteria;c__Actinobacteria;o__Frankiales;f__Sporichthyaceae;g__Sporichthya	k__Bacteria;p__Actinobacteria;c__Actinobacteria;o__Kineosporiales;f__Kineosporiaceae;g__Kineococcus	k__Bacteria;p__Actinobacteria;c__Actinobacteria;o__Kineosporiales;f__Kineosporiaceae;g__Kineosporia
242760032.RF.Biopsy.100324	0	0	0	0	0	0	0	26	0	0	0	0	54	15	13	0	0	0	51	22	0	0	0	0	27	6361	0	636	0	0	0	0	0	169	0	0	0	0	0	87	0	33	0	0	15	76	26	0	0
242760032.LF.Biopsy.100324	0	0	0	26	0	12	0	0	0	0	0	0	20	15	65	0	0	0	33	0	14	0	19	0	0	11003	23	825	11	0	0	11	0	225	0	0	0	0	26	58	0	0	0	33	0	18	0	0	23
242760032.RH.Biopsy.100324	0	0	96	0	0	0	0	0	0	0	28	0	56	0	29	0	0	0	116	0	1003	0	0	0	0	13042	0	753	15	0	0	0	0	319	0	0	0	0	0	0	0	21	0	55	0	0	0	0	0
242760032.LH.Biopsy.100324	0	0	0	0	0	26	0	0	0	0	11	0	0	0	33	0	13	0	37	0	0	0	0	0	0	7058	14	511	16	0	0	0	0	72	0	0	0	11	0	76	0	0	16	49	0	0	0	23	0
WA24403.2490001.U1low.Biopsy.100724	0	0	0	0	0	0	0	0	0	0	0	0	0	0	0	0	90	0	0	0	243	0	0	0	0	14735	126	0	0	0	0	0	0	0	0	0	0	0	0	0	0	0	0	0	0	13	0	0	0
WA24403.2490001.U1up.Biopsy.100724	0	0	0	0	0	0	0	0	0	0	0	0	0	0	0	0	0	0	0	0	134	0	0	0	0	15141	44	0	0	0	0	0	0	0	0	0	0	0	0	0	0	0	0	0	0	0	0	0	0
WA23CM3.RF.Biopsy.100924	0	0	0	0	0	0	0	0	0	0	0	0	0	0	0	0	0	0	0	0	0	0	0	0	0	60808	0	0	0	0	0	0	0	11	0	0	0	0	0	0	11	0	0	0	0	0	0	0	0
WA23CM3.RH.Biopsy.100924	0	0	0	0	0	0	0	0	0	0	0	0	0	0	0	119	0	0	0	0	1409	0	0	0	0	15136	59	0	0	0	0	0	0	0	0	0	0	0	0	0	0	0	0	0	0	0	0	0	0
WA24401.U2.Biopsy.100924	0	0	0	0	0	0	0	0	0	0	0	0	0	0	0	0	0	0	0	0	363	0	0	0	0	2268	0	0	0	0	0	0	0	0	0	0	0	0	0	0	0	0	0	0	0	0	0	0	0
WA24401.U3.Biopsy.100924	0	0	0	0	0	0	0	0	0	0	0	0	0	0	0	0	238	0	0	0	11995	0	0	0	0	31006	0	0	13	0	0	0	0	0	0	12	0	0	0	0	0	0	0	0	0	0	0	0	0
WA24406.LF.Biopsy.102324	0	0	0	0	0	0	0	12	0	0	0	12	0	0	30	0	0	0	0	0	0	0	0	0	0	59061	0	0	62	0	0	0	0	0	0	0	0	0	0	0	0	0	0	0	19	0	17	0	0
WA24406.LH.Biopsy.102324	0	21	0	0	24	0	0	11	0	0	0	28	0	0	180	0	0	0	0	0	0	0	0	0	13	40097	0	0	115	0	0	0	11	12	17	34	12	0	13	0	0	0	0	0	23	14	14	0	0
[truncated: 818 more columns]

## Sheet: Feet - Genus RA
	k__Bacteria;p__Acidobacteria;c__Acidobacteria;o__Acidobacteriales;f__NA;g__Acidobacterium	k__Bacteria;p__Acidobacteria;c__Acidobacteria;o__Acidobacteriales;f__NA;g__Edaphobacter	k__Bacteria;p__Acidobacteria;c__Acidobacteria;o__Acidobacteriales;f__NA;g__Granulicella	k__Bacteria;p__Acidobacteria;c__Acidobacteria;o__Acidobacteriales;f__NA;g__Terriglobus	k__Bacteria;p__Acidobacteria;c__Acidobacteria;o__NA;f__NA;g__*Solibacter	k__Bacteria;p__Acidobacteria;c__Acidobacteria;o__NA;f__NA;g__Blastocatella	k__Bacteria;p__Acidobacteria;c__Acidobacteria;o__NA;f__NA;g__Bryobacter	k__Bacteria;p__Acidobacteria;c__Acidobacteria;o__NA;f__NA;g__NA	k__Bacteria;p__Acidobacteria;c__Acidobacteria;o__NA;f__NA;g__bacterium	k__Bacteria;p__Acidobacteria;c__Holophagae;o__NA;f__NA;g__NA	k__Bacteria;p__Actinobacteria;c__Acidimicrobiia;o__Acidimicrobiales;f__Acidimicrobiaceae;g__Illumatobacter	k__Bacteria;p__Actinobacteria;c__Acidimicrobiia;o__Acidimicrobiales;f__Acidimicrobiaceae;g__NA	k__Bacteria;p__Actinobacteria;c__Acidimicrobiia;o__Acidimicrobiales;f__Iamiaceae;g__Iamia	k__Bacteria;p__Actinobacteria;c__Acidimicrobiia;o__Acidimicrobiales;f__NA;g__*Microthrix	k__Bacteria;p__Actinobacteria;c__Acidimicrobiia;o__Acidimicrobiales;f__NA;g__NA	k__Bacteria;p__Actinobacteria;c__Actinobacteria;o__Actinomycetales;f__Actinomycetaceae;g__Actinomyces	k__Bacteria;p__Actinobacteria;c__Actinobacteria;o__Actinomycetales;f__Actinomycetaceae;g__Arcanobacterium	k__Bacteria;p__Actinobacteria;c__Actinobacteria;o__Actinomycetales;f__Actinomycetaceae;g__Arcanobacterium-Trueperella	k__Bacteria;p__Actinobacteria;c__Actinobacteria;o__Actinomycetales;f__Actinomycetaceae;g__Flaviflexus	k__Bacteria;p__Actinobacteria;c__Actinobacteria;o__Actinomycetales;f__Actinomycetaceae;g__NA	k__Bacteria;p__Actinobacteria;c__Actinobacteria;o__Actinomycetales;f__Actinomycetaceae;g__Trueperella	k__Bacteria;p__Actinobacteria;c__Actinobacteria;o__Actinopolysporales;f__Actinopolysporaceae;g__Actinopolyspora	k__Bacteria;p__Actinobacteria;c__Actinobacteria;o__Bifidobacteriales;f__Bifidobacteriaceae;g__Aeriscardovia	k__Bacteria;p__Actinobacteria;c__Actinobacteria;o__Bifidobacteriales;f__Bifidobacteriaceae;g__Gardnerella	k__Bacteria;p__Actinobacteria;c__Actinobacteria;o__Catenulisporales;f__Catenulisporaceae;g__Catenulispora	k__Bacteria;p__Actinobacteria;c__Actinobacteria;o__Corynebacteriales;f__Corynebacteriaceae;g__Corynebacterium	k__Bacteria;p__Actinobacteria;c__Actinobacteria;o__Corynebacteriales;f__Corynebacteriaceae;g__NA	k__Bacteria;p__Actinobacteria;c__Actinobacteria;o__Corynebacteriales;f__Dietziaceae;g__Dietzia	k__Bacteria;p__Actinobacteria;c__Actinobacteria;o__Corynebacteriales;f__Mycobacteriaceae;g__Mycobacterium	k__Bacteria;p__Actinobacteria;c__Actinobacteria;o__Corynebacteriales;f__NA;g__NA	k__Bacteria;p__Actinobacteria;c__Actinobacteria;o__Corynebacteriales;f__NA;g__Tomitella	k__Bacteria;p__Actinobacteria;c__Actinobacteria;o__Corynebacteriales;f__Nocardiaceae;g__Gordonia	k__Bacteria;p__Actinobacteria;c__Actinobacteria;o__Corynebacteriales;f__Nocardiaceae;g__Nocardia	k__Bacteria;p__Actinobacteria;c__Actinobacteria;o__Corynebacteriales;f__Nocardiaceae;g__Rhodococcus	k__Bacteria;p__Actinobacteria;c__Actinobacteria;o__Corynebacteriales;f__Nocardiaceae;g__Williamsia	k__Bacteria;p__Actinobacteria;c__Actinobacteria;o__Frankiales;f__Acidothermaceae;g__Acidothermus	k__Bacteria;p__Actinobacteria;c__Actinobacteria;o__Frankiales;f__Cryptosporangiaceae;g__Fodinicola	k__Bacteria;p__Actinobacteria;c__Actinobacteria;o__Frankiales;f__Frankiaceae;g__Frankia-Jatrophihabitans	k__Bacteria;p__Actinobacteria;c__Actinobacteria;o__Frankiales;f__Frankiaceae;g__Jatrophihabitans	k__Bacteria;p__Actinobacteria;c__Actinobacteria;o__Frankiales;f__Geodermatophilaceae;g__Blastococcus	k__Bacteria;p__Actinobacteria;c__Actinobacteria;o__Frankiales;f__Geodermatophilaceae;g__Geodermatophilus	k__Bacteria;p__Actinobacteria;c__Actinobacteria;o__Frankiales;f__Geodermatophilaceae;g__Modestobacter	k__Bacteria;p__Actinobacteria;c__Actinobacteria;o__Frankiales;f__Geodermatophilaceae;g__NA	k__Bacteria;p__Actinobacteria;c__Actinobacteria;o__Frankiales;f__NA;g__NA	k__Bacteria;p__Actinobacteria;c__Actinobacteria;o__Frankiales;f__Nakamurellaceae;g__Nakamurella	k__Bacteria;p__Actinobacteria;c__Actinobacteria;o__Frankiales;f__Sporichthyaceae;g__NA	k__Bacteria;p__Actinobacteria;c__Actinobacteria;o__Frankiales;f__Sporichthyaceae;g__Sporichthya	k__Bacteria;p__Actinobacteria;c__Actinobacteria;o__Kineosporiales;f__Kineosporiaceae;g__Kineococcus	k__Bacteria;p__Actinobacteria;c__Actinobacteria;o__Kineosporiales;f__Kineosporiaceae;g__Kineosporia
242760032.RF.Biopsy.100324	0	0	0	0	0	0	0	0.000254204	0	0	0	0	0.000527962	0.000146656	0.000127102	0	0	0	0.000498631	0.000215096	0	0	0	0	0.000263981	0.062192	0	0.00621822	0	0	0	0	0	0.00165233	0	0	0	0	0	0.000850606	0	0.000322644	0	0	0.000146656	0.000743058	0.000254204	0	0
242760032.LF.Biopsy.100324	0	0	0	0.000310303	0	0.000143217	0	0	0	0	0	0	0.000238695	0.000179021	0.000775758	0	0	0	0.000393846	0	0.000167086	0	0.00022676	0	0	0.131318	0.000274499	0.00984616	0.000131282	0	0	0.000131282	0	0.00268532	0	0	0	0	0.000310303	0.000692215	0	0	0	0.000393846	0	0.000214825	0	0	0.000274499
242760032.RH.Biopsy.100324	0	0	0.000904134	0	0	0	0	0	0	0	0.000263706	0	0.000527411	0	0.000273124	0	0	0	0.00109249	0	0.00944631	0	0	0	0	0.12283	0	0.0070918	0.000141271	0	0	0	0	0.00300436	0	0	0	0	0	0	0	0.000197779	0	0.000517993	0	0	0	0	0
242760032.LH.Biopsy.100324	0	0	0	0	0	0.000610716	0	0	0	0	0.00025838	0	0	0	0.000775139	0	0.000305358	0	0.000869095	0	0	0	0	0	0	0.165786	0.000328847	0.0120029	0.000375825	0	0	0	0	0.00169121	0	0	0	0.00025838	0	0.00178517	0	0	0.000375825	0.00115096	0	0	0	0.000540249	0
WA24403.2490001.U1low.Biopsy.100724	0	0	0	0	0	0	0	0	0	0	0	0	0	0	0	0	0.00102948	0	0	0	0.00277959	0	0	0	0	0.168548	0.00144127	0	0	0	0	0	0	0	0	0	0	0	0	0	0	0	0	0	0	0.000148702	0	0	0
WA24403.2490001.U1up.Biopsy.100724	0	0	0	0	0	0	0	0	0	0	0	0	0	0	0	0	0	0	0	0	0.00159139	0	0	0	0	0.179815	0.000522547	0	0	0	0	0	0	0	0	0	0	0	0	0	0	0	0	0	0	0	0	0	0
WA23CM3.RF.Biopsy.100924	0	0	0	0	0	0	0	0	0	0	0	0	0	0	0	0	0	0	0	0	0	0	0	0	0	0.611892	0	0	0	0	0	0	0	0.00011069	0	0	0	0	0	0	0.00011069	0	0	0	0	0	0	0	0
WA23CM3.RH.Biopsy.100924	0	0	0	0	0	0	0	0	0	0	0	0	0	0	0	0.00099937	0	0	0	0	0.0118329	0	0	0	0	0.127113	0.000495486	0	0	0	0	0	0	0	0	0	0	0	0	0	0	0	0	0	0	0	0	0	0
WA24401.U2.Biopsy.100924	0	0	0	0	0	0	0	0	0	0	0	0	0	0	0	0	0	0	0	0	0.00369631	0	0	0	0	0.0230943	0	0	0	0	0	0	0	0	0	0	0	0	0	0	0	0	0	0	0	0	0	0	0
WA24401.U3.Biopsy.100924	0	0	0	0	0	0	0	0	0	0	0	0	0	0	0	0	0.00191708	0	0	0	0.0966193	0	0	0	0	0.249752	0	0	0.000104715	0	0	0	0	0	0	9.66596e-05	0	0	0	0	0	0	0	0	0	0	0	0	0
WA24406.LF.Biopsy.102324	0	0	0	0	0	0	0	0.000117456	0	0	0	0.000117456	0	0	0.00029364	0	0	0	0	0	0	0	0	0	0	0.578089	0	0	0.000606856	0	0	0	0	0	0	0	0	0	0	0	0	0	0	0	0.000185972	0	0.000166396	0	0
WA24406.LH.Biopsy.102324	0	0.000188332	0	0	0.000215237	0	0	9.86503e-05	0	0	0	0.00025111	0	0	0.00161428	0	0	0	0	0	0	0	0	0	0.000116587	0.359598	0	0	0.00103134	0	0	0	9.86503e-05	0.000107618	0.00015246	0.000304919	0.000107618	0	0.000116587	0	0	0	0	0	0.000206269	0.000125555	0.000125555	0	0
[truncated: 806 more columns]

## Sheet: Feet - Species RC
	k__Bacteria;p__Acidobacteria;c__Acidobacteria;o__Acidobacteriales;f__NA;g__Acidobacterium;s__sp1691	k__Bacteria;p__Acidobacteria;c__Acidobacteria;o__Acidobacteriales;f__NA;g__Edaphobacter;s__aggregans-modestus	k__Bacteria;p__Acidobacteria;c__Acidobacteria;o__Acidobacteriales;f__NA;g__Granulicella;s__arctica	k__Bacteria;p__Acidobacteria;c__Acidobacteria;o__Acidobacteriales;f__NA;g__Granulicella;s__sapmiensis	k__Bacteria;p__Acidobacteria;c__Acidobacteria;o__Acidobacteriales;f__NA;g__Terriglobus;s__roseus	k__Bacteria;p__Acidobacteria;c__Acidobacteria;o__NA;f__NA;g__*Solibacter;s__sp2653	k__Bacteria;p__Acidobacteria;c__Acidobacteria;o__NA;f__NA;g__Blastocatella;s__fastidiosa	k__Bacteria;p__Acidobacteria;c__Acidobacteria;o__NA;f__NA;g__Blastocatella;s__sp2977-sp3017	k__Bacteria;p__Acidobacteria;c__Acidobacteria;o__NA;f__NA;g__Blastocatella;s__sp2982-sp3044	k__Bacteria;p__Acidobacteria;c__Acidobacteria;o__NA;f__NA;g__Bryobacter;s__sp2550	k__Bacteria;p__Acidobacteria;c__Acidobacteria;o__NA;f__NA;g__NA;s__sp1996	k__Bacteria;p__Acidobacteria;c__Acidobacteria;o__NA;f__NA;g__NA;s__sp3147	k__Bacteria;p__Acidobacteria;c__Acidobacteria;o__NA;f__NA;g__NA;s__sp3206	k__Bacteria;p__Acidobacteria;c__Acidobacteria;o__NA;f__NA;g__NA;s__sp3275	k__Bacteria;p__Acidobacteria;c__Acidobacteria;o__NA;f__NA;g__NA;s__sp3279	k__Bacteria;p__Acidobacteria;c__Acidobacteria;o__NA;f__NA;g__NA;s__sp3336	k__Bacteria;p__Acidobacteria;c__Acidobacteria;o__NA;f__NA;g__NA;s__sp3338	k__Bacteria;p__Acidobacteria;c__Acidobacteria;o__NA;f__NA;g__NA;s__sp3387	k__Bacteria;p__Acidobacteria;c__Acidobacteria;o__NA;f__NA;g__NA;s__sp3408	k__Bacteria;p__Acidobacteria;c__Acidobacteria;o__NA;f__NA;g__NA;s__sp3425	k__Bacteria;p__Acidobacteria;c__Acidobacteria;o__NA;f__NA;g__NA;s__sp3468	k__Bacteria;p__Acidobacteria;c__Acidobacteria;o__NA;f__NA;g__NA;s__sp3500	k__Bacteria;p__Acidobacteria;c__Acidobacteria;o__NA;f__NA;g__NA;s__sp3608	k__Bacteria;p__Acidobacteria;c__Acidobacteria;o__NA;f__NA;g__bacterium;s__enrichment	k__Bacteria;p__Acidobacteria;c__Holophagae;o__NA;f__NA;g__NA;s__sp3993	k__Bacteria;p__Actinobacteria;c__Acidimicrobiia;o__Acidimicrobiales;f__Acidimicrobiaceae;g__Illumatobacter;s__sp4235	k__Bacteria;p__Actinobacteria;c__Acidimicrobiia;o__Acidimicrobiales;f__Acidimicrobiaceae;g__Illumatobacter;s__sp4242	k__Bacteria;p__Actinobacteria;c__Acidimicrobiia;o__Acidimicrobiales;f__Acidimicrobiaceae;g__Illumatobacter;s__sp4242-sp4245	k__Bacteria;p__Actinobacteria;c__Acidimicrobiia;o__Acidimicrobiales;f__Acidimicrobiaceae;g__NA;s__sp4215	k__Bacteria;p__Actinobacteria;c__Acidimicrobiia;o__Acidimicrobiales;f__Acidimicrobiaceae;g__NA;s__sp4228	k__Bacteria;p__Actinobacteria;c__Acidimicrobiia;o__Acidimicrobiales;f__Acidimicrobiaceae;g__NA;s__sp4252	k__Bacteria;p__Actinobacteria;c__Acidimicrobiia;o__Acidimicrobiales;f__Acidimicrobiaceae;g__NA;s__sp4262	k__Bacteria;p__Actinobacteria;c__Acidimicrobiia;o__Acidimicrobiales;f__Acidimicrobiaceae;g__NA;s__sp4265	k__Bacteria;p__Actinobacteria;c__Acidimicrobiia;o__Acidimicrobiales;f__Iamiaceae;g__Iamia;s__sp4306	k__Bacteria;p__Actinobacteria;c__Acidimicrobiia;o__Acidimicrobiales;f__Iamiaceae;g__Iamia;s__sp4307	k__Bacteria;p__Actinobacteria;c__Acidimicrobiia;o__Acidimicrobiales;f__Iamiaceae;g__Iamia;s__sp4310	k__Bacteria;p__Actinobacteria;c__Acidimicrobiia;o__Acidimicrobiales;f__Iamiaceae;g__Iamia;s__sp4312	k__Bacteria;p__Actinobacteria;c__Acidimicrobiia;o__Acidimicrobiales;f__Iamiaceae;g__Iamia;s__sp4316	k__Bacteria;p__Actinobacteria;c__Acidimicrobiia;o__Acidimicrobiales;f__NA;g__*Microthrix;s__sp4288	k__Bacteria;p__Actinobacteria;c__Acidimicrobiia;o__Acidimicrobiales;f__NA;g__*Microthrix;s__sp4289	k__Bacteria;p__Actinobacteria;c__Acidimicrobiia;o__Acidimicrobiales;f__NA;g__*Microthrix;s__sp4293	k__Bacteria;p__Actinobacteria;c__Acidimicrobiia;o__Acidimicrobiales;f__NA;g__*Microthrix;s__sp4294	k__Bacteria;p__Actinobacteria;c__Acidimicrobiia;o__Acidimicrobiales;f__NA;g__*Microthrix;s__sp4296	k__Bacteria;p__Actinobacteria;c__Acidimicrobiia;o__Acidimicrobiales;f__NA;g__*Microthrix;s__sp4298	k__Bacteria;p__Actinobacteria;c__Acidimicrobiia;o__Acidimicrobiales;f__NA;g__*Microthrix;s__sp4299	k__Bacteria;p__Actinobacteria;c__Acidimicrobiia;o__Acidimicrobiales;f__NA;g__NA;s__sp4365	k__Bacteria;p__Actinobacteria;c__Acidimicrobiia;o__Acidimicrobiales;f__NA;g__NA;s__sp4473	k__Bacteria;p__Actinobacteria;c__Acidimicrobiia;o__Acidimicrobiales;f__NA;g__NA;s__sp4475	k__Bacteria;p__Actinobacteria;c__Acidimicrobiia;o__Acidimicrobiales;f__NA;g__NA;s__sp4479-sp4525
242760032.RF.Biopsy.100324	0	0	0	0	0	0	0	0	0	0	0	0	0	0	0	0	0	26	0	0	0	0	0	0	0	0	0	0	0	0	0	0	0	0	0	0	0	54	0	0	0	0	0	0	15	0	0	0	0
242760032.LF.Biopsy.100324	0	0	0	0	26	0	12	0	0	0	0	0	0	0	0	0	0	0	0	0	0	0	0	0	0	0	0	0	0	0	0	0	0	0	0	0	20	0	0	15	0	0	0	0	0	0	22	0	0
242760032.RH.Biopsy.100324	0	0	47	49	0	0	0	0	0	0	0	0	0	0	0	0	0	0	0	0	0	0	0	0	0	0	28	0	0	0	0	0	0	0	0	0	0	56	0	0	0	0	0	0	0	0	0	29	0
242760032.LH.Biopsy.100324	0	0	0	0	0	0	0	0	26	0	0	0	0	0	0	0	0	0	0	0	0	0	0	0	0	0	11	0	0	0	0	0	0	0	0	0	0	0	0	0	0	0	0	0	0	0	0	0	0
WA24403.2490001.U1low.Biopsy.100724	0	0	0	0	0	0	0	0	0	0	0	0	0	0	0	0	0	0	0	0	0	0	0	0	0	0	0	0	0	0	0	0	0	0	0	0	0	0	0	0	0	0	0	0	0	0	0	0	0
WA24403.2490001.U1up.Biopsy.100724	0	0	0	0	0	0	0	0	0	0	0	0	0	0	0	0	0	0	0	0	0	0	0	0	0	0	0	0	0	0	0	0	0	0	0	0	0	0	0	0	0	0	0	0	0	0	0	0	0
WA23CM3.RF.Biopsy.100924	0	0	0	0	0	0	0	0	0	0	0	0	0	0	0	0	0	0	0	0	0	0	0	0	0	0	0	0	0	0	0	0	0	0	0	0	0	0	0	0	0	0	0	0	0	0	0	0	0
WA23CM3.RH.Biopsy.100924	0	0	0	0	0	0	0	0	0	0	0	0	0	0	0	0	0	0	0	0	0	0	0	0	0	0	0	0	0	0	0	0	0	0	0	0	0	0	0	0	0	0	0	0	0	0	0	0	0
WA24401.U2.Biopsy.100924	0	0	0	0	0	0	0	0	0	0	0	0	0	0	0	0	0	0	0	0	0	0	0	0	0	0	0	0	0	0	0	0	0	0	0	0	0	0	0	0	0	0	0	0	0	0	0	0	0
WA24401.U3.Biopsy.100924	0	0	0	0	0	0	0	0	0	0	0	0	0	0	0	0	0	0	0	0	0	0	0	0	0	0	0	0	0	0	0	0	0	0	0	0	0	0	0	0	0	0	0	0	0	0	0	0	0
WA24406.LF.Biopsy.102324	0	0	0	0	0	0	0	0	0	0	0	0	0	0	0	0	0	0	0	12	0	0	0	0	0	0	0	0	0	0	12	0	0	0	0	0	0	0	0	0	0	0	0	0	0	0	0	0	0
WA24406.LH.Biopsy.102324	0	21	0	0	0	24	0	0	0	0	0	0	0	0	11	0	0	0	0	0	0	0	0	0	0	0	0	0	0	13	15	0	0	0	0	0	0	0	0	0	0	0	0	0	0	0	0	0	73
[truncated: 3,995 more columns]

## Sheet: Metadata - Macerated tissue
Zymo ID	Sample Type	Control vs. Treatment Inoculum	Date Prepared and Sampled	Date(s) Inoculum Administered	Study Day(s) Inoculum Administered	Zymo Sequencing Batch ID	Zymo Sample Number	NCBI SRA Bioproject Library ID
PoolContInocA.100324	Pooled Macerated Tissue (PMT)	Control	2024-10-03	10/9/2024 & 10/23/2024	0,14	22692	139	22692_139
PoolContInocB.100324	Pooled Macerated Tissue (PMT)	Control	2024-10-03	10/9/2024 & 10/23/2024	0,14	22692	140	22692_140
PoolTreatInocA.100924	Pooled Macerated Tissue (PMT)	Treatment	2024-10-09	2024-10-09	0	22692	145	22692_145
PoolTreatInocB.100924	Pooled Macerated Tissue (PMT)	Treatment	2024-10-09	2024-10-09	0	22692	146	22692_146
PoolTreatInocA.102324	Pooled Macerated Tissue (PMT)	Treatment	2024-10-23	2024-10-23	14	22692	151	22692_151
PoolTreatInocB.102324	Pooled Macerated Tissue (PMT)	Treatment	2024-10-23	2024-10-23	14	22692	152	22692_152

## Sheet: PMT - Kingdom RC
	k__Archaea	k__Bacteria
PoolContInocA.100324	1558	90856
PoolContInocB.100324	1278	71085
PoolTreatInocA.100924	0	117463
PoolTreatInocB.100924	0	123193
PoolTreatInocA.102324	14	114333
PoolTreatInocB.102324	43	93046

[truncated: 5 more sheets: PMT - Family RC, PMT - Family RA, PMT - Genus RC , PMT - Genus RA, PMT - Species RC]
