# Supplementary material for: An experimental infection model for rapid reproduction of treponeme-associated hoof disease in captive elk (Cervus canadensis)
Source: Microbiol Spectr. 2026 Apr 9;14(5):e03822-25. doi: 10.1128/spectrum.03822-25 (PMC13141939; doi:10.1128/spectrum.03822-25)
Supplement: Data Set S3 — Data from 16S amplicon sequencing of cultures. [file spectrum.03822-25-s0003.xlsx]

## Sheet: Sample Information
Zymo ID	Tissue source - elk ID	Tissue source - Foot ID, TAHD lesion grade, natural or experimental	Primary culture or subculture - culture ID	Supplemental serum type	Approximate incubation time prior to use or sampling (days)	Component cultures	Date inoculum prepared & administered	Study day inoculum administered	Inoculation number	Zymo Sequencing Batch ID	Zymo Sample Number	NCBI SRA Bioproject Library ID
Aprim.101624	WA24-403 (24-90001)	U1, Grade II, natural	Primary - A	FBS	8.5					21449	1	21449_1
Fprim.101624	WA24-403 (24-90001)	U1, Grade II, natural	Primary - F	RS	8.5					21449	2	21449_2
Hprim.101624	WA24-403 (24-90001)	U1, Grade II, natural	Primary - H	FBS	8.5					21449	3	21449_3
Lprim.101624	WA24-403 (24-90001)	U1, Grade II, natural	Primary - L	RS	8.5					21449	4	21449_4
Pprim.101624	WA24-401	U2, Grade III, natural	Primary - P	RS	5.5					21449	5	21449_5
Inoc1.101624						A prim, F prim, H prim, L prim, P prim	2025-10-16	7	2	21449	6	21449_6
Asub.102224	WA24-403 (24-90001)	U1, Grade II, natural	Subculture - A	FBS	11.5					21449	7	21449_7
Lsub.102224	WA24-403 (24-90001)	U1, Grade II, natural	Subculture - L	RS	11.5					21449	8	21449_8
Oprim.102224	WA24-401	U2, Grade III, natural	Primary - O	FBS	12.5					21449	9	21449_9
Inoc2.102324						A sub, L sub, O prim	2025-10-23	14	3	21449	10	21449_10
2310.LH.FCS.112224	23-10	LH, Grade II, exprimental	Primary	FBS	2					21449	11	21449_11
2310.LH.RS.112224	23-10	LH, Grade II, exprimental	Primary	RS	2					21449	12	21449_12
2310.LH.FCS.112624	23-10	LH, Grade II, exprimental	Primary	FBS	6					21449	13	21449_13
2310.LH.RS.112624	23-10	LH, Grade II, exprimental	Primary	RS	6					21449	14	21449_14

## Sheet: Key
TAHD	Treponeme-associated hoof disease
Foot ID	LH = left hind foot. An arbitrary foot IDs (U1 or U2) was assigned for internal use if foot ID was not provided by the submitter.
Apparent gross TAHD lesion grade	Gross lesion grade (0-IV) assigned to each hind foot based on published TAHD grading scheme (Han et al. 2019).
Natural or Experimental Lesion	Indicates if the cultured tissues originated from a naturally occuring lesion on the foot of a free-ranging elk, or an experimentally induced lesion on the foot of a captive elk. Only cultures of naturally occuring lesions were used to prepared treatment inoculum.
Primary culture or subculture	Primary cultures (prim) were directly inoculated with minced punch biopsies from TAHD lesions. Subcultures (sub) were prepared by inoculating aliquots of 4-day-old primary enrichment cultures into fresh media. Each subculture lists the letter assigned to the primary culture from which it was established.
Supplemental Serum Type	FBS = Fetal bovine serum. RS = Rabbit serum.
Component cultures	Indicates which cultures were pooled to prepare each batch of culture-based inoculum administered to the treatment elk.
NCBI SRA Bioproject Library ID	Corresponds to fastq files uploaded to NCBI SRA Bioproject for each sample
Read Counts (RC)	Total number of sequence reads assigned to each taxonomic designation. Values are only included for taxa that were detected in at least one sample.
Relative Abundnace (RA)	Determined by dividing read counts for each family and genus by total sequences within kingdom Bacteria. Values reported as a proportion (0 - 1) and only included for taxa that were detected in at least one sample.

## Sheet: Kingdom - RC
	k__Archaea	k__Bacteria
Aprim.101624	4373	263378
Fprim.101624	7949	287630
Hprim.101624	9035	275090
Lprim.101624	7050	337828
Pprim.101624	0	266937
Inoc1.101624	5126	265539
Asub.102224	7581	291159
Lsub.102224	6506	319829
Oprim.102224	0	292350
Inoc2.102324	3036	295639
2310.LH.FCS.112224	0	199686
2310.LH.RS.112224	43	233808
2310.LH.FCS.112624	0	297690
2310.LH.RS.112624	0	269995

## Sheet: Family - RC
	k__Bacteria;p__Actinobacteria;c__Actinobacteria;o__Actinomycetales;f__Actinomycetaceae	k__Bacteria;p__Actinobacteria;c__Actinobacteria;o__Corynebacteriales;f__Corynebacteriaceae	k__Bacteria;p__Actinobacteria;c__Actinobacteria;o__Micrococcales;f__Micrococcaceae	k__Bacteria;p__Bacteroidetes;c__Bacteroidia;o__Bacteroidales;f__Bacteroidaceae	k__Bacteria;p__Bacteroidetes;c__Bacteroidia;o__Bacteroidales;f__Porphyromonadaceae	k__Bacteria;p__Firmicutes;c__Bacilli;o__Bacillales;f__Planococcaceae	k__Bacteria;p__Firmicutes;c__Bacilli;o__Bacillales;f__Staphylococcaceae	k__Bacteria;p__Firmicutes;c__Bacilli;o__Lactobacillales;f__Aerococcaceae	k__Bacteria;p__Firmicutes;c__Bacilli;o__Lactobacillales;f__Enterococcaceae	k__Bacteria;p__Firmicutes;c__Bacilli;o__Lactobacillales;f__Streptococcaceae	k__Bacteria;p__Firmicutes;c__Clostridia;o__Clostridiales;f__Christensenellaceae	k__Bacteria;p__Firmicutes;c__Clostridia;o__Clostridiales;f__Family XI	k__Bacteria;p__Firmicutes;c__Clostridia;o__Clostridiales;f__Family XII	k__Bacteria;p__Firmicutes;c__Clostridia;o__Clostridiales;f__Family XIII	k__Bacteria;p__Firmicutes;c__Clostridia;o__Clostridiales;f__NA	k__Bacteria;p__Firmicutes;c__Clostridia;o__Clostridiales;f__Peptococcaceae	k__Bacteria;p__Firmicutes;c__Clostridia;o__Clostridiales;f__Peptostreptococcaceae	k__Bacteria;p__Firmicutes;c__Clostridia;o__Clostridiales;f__Ruminococcaceae	k__Bacteria;p__Firmicutes;c__Erysipelotrichia;o__Erysipelotrichales;f__Erysipelotrichaceae	k__Bacteria;p__Firmicutes;c__Negativicutes;o__Selenomonadales;f__Veillonellaceae	k__Bacteria;p__Fusobacteria;c__Fusobacteriia;o__Fusobacteriales;f__Fusobacteriaceae	k__Bacteria;p__NA;c__NA;o__NA;f__NA	k__Bacteria;p__Proteobacteria;c__Betaproteobacteria;o__Burkholderiales;f__Alcaligenaceae	k__Bacteria;p__Proteobacteria;c__Epsilonproteobacteria;o__Campylobacterales;f__Campylobacteraceae	k__Bacteria;p__Proteobacteria;c__Gammaproteobacteria;o__Pseudomonadales;f__Pseudomonadaceae	k__Bacteria;p__Proteobacteria;c__Gammaproteobacteria;o__Xanthomonadales;f__Xanthomonadaceae	k__Bacteria;p__Spirochaetae;c__Spirochaetes;o__Spirochaetales;f__Spirochaetaceae	k__Bacteria;p__Tenericutes;c__Mollicutes;o__Acholeplasmatales;f__Acholeplasmataceae
Aprim.101624	0	32	0	0	224	0	0	0	0	0	0	0	35285	0	21	0	0	0	6325	0	219430	0	0	0	0	0	2061	0
Fprim.101624	16	9296	0	22	22700	0	0	0	0	0	0	205	56544	14	334	0	32	0	11629	0	181364	16	0	0	0	0	5458	0
Hprim.101624	23	7128	0	0	920	0	0	0	0	28	0	193	66915	19	120	0	28	0	8402	0	184638	11	0	0	0	38	6627	0
Lprim.101624	0	7614	0	0	272	0	0	0	0	0	0	74	52475	0	0	0	11	64	6658	0	266040	0	0	0	0	0	4620	0
Pprim.101624	0	23	0	0	16	0	16	12	45	400	0	78208	799	0	0	0	0	0	170112	0	0	0	0	0	0	0	17306	0
Inoc1.101624	11	4173	0	0	4885	0	0	0	0	61	0	11508	36655	0	112	0	11	14	35594	0	167064	0	0	0	0	16	5435	0
Asub.102224	0	0	0	0	148	0	0	0	0	0	0	0	22306	0	0	0	0	0	16861	0	250339	0	0	0	0	0	1505	0
Lsub.102224	0	3231	0	0	2878	0	0	0	0	0	0	0	48101	0	930	0	0	0	17378	0	245345	0	0	0	0	0	1966	0
Oprim.102224	0	140	0	16	130205	0	11	0	29	172	0	17662	10689	0	0	12	0	29676	4404	0	97712	0	0	0	0	35	1587	0
Inoc2.102324	0	870	0	12	78498	0	0	0	31	126	0	8161	23389	0	424	0	0	16192	11598	0	154428	0	0	0	0	26	1884	0
2310.LH.FCS.112224	46	274	24	44	1728	0	0	49	114	0	19	14317	117	35	0	51005	33	31320	1130	38	135	0	122	61	42	0	99033	0
2310.LH.RS.112224	78	232	0	37	1054	15	0	22	0	0	22	7806	180	40	0	49855	17	8996	814	80	314	0	86	32	15	0	164100	13
2310.LH.FCS.112624	0	0	0	0	197260	0	0	0	1221	0	0	12430	0	0	0	1694	0	65638	7115	0	0	0	0	0	0	0	12332	0
2310.LH.RS.112624	0	0	0	0	133264	0	0	0	0	0	0	12362	177	0	0	1314	0	95430	6307	0	0	0	0	0	0	0	21141	0

## Sheet: Family - RA
	k__Bacteria;p__Actinobacteria;c__Actinobacteria;o__Actinomycetales;f__Actinomycetaceae	k__Bacteria;p__Actinobacteria;c__Actinobacteria;o__Corynebacteriales;f__Corynebacteriaceae	k__Bacteria;p__Actinobacteria;c__Actinobacteria;o__Micrococcales;f__Micrococcaceae	k__Bacteria;p__Bacteroidetes;c__Bacteroidia;o__Bacteroidales;f__Bacteroidaceae	k__Bacteria;p__Bacteroidetes;c__Bacteroidia;o__Bacteroidales;f__Porphyromonadaceae	k__Bacteria;p__Firmicutes;c__Bacilli;o__Bacillales;f__Planococcaceae	k__Bacteria;p__Firmicutes;c__Bacilli;o__Bacillales;f__Staphylococcaceae	k__Bacteria;p__Firmicutes;c__Bacilli;o__Lactobacillales;f__Aerococcaceae	k__Bacteria;p__Firmicutes;c__Bacilli;o__Lactobacillales;f__Enterococcaceae	k__Bacteria;p__Firmicutes;c__Bacilli;o__Lactobacillales;f__Streptococcaceae	k__Bacteria;p__Firmicutes;c__Clostridia;o__Clostridiales;f__Christensenellaceae	k__Bacteria;p__Firmicutes;c__Clostridia;o__Clostridiales;f__Family XI	k__Bacteria;p__Firmicutes;c__Clostridia;o__Clostridiales;f__Family XII	k__Bacteria;p__Firmicutes;c__Clostridia;o__Clostridiales;f__Family XIII	k__Bacteria;p__Firmicutes;c__Clostridia;o__Clostridiales;f__NA	k__Bacteria;p__Firmicutes;c__Clostridia;o__Clostridiales;f__Peptococcaceae	k__Bacteria;p__Firmicutes;c__Clostridia;o__Clostridiales;f__Peptostreptococcaceae	k__Bacteria;p__Firmicutes;c__Clostridia;o__Clostridiales;f__Ruminococcaceae	k__Bacteria;p__Firmicutes;c__Erysipelotrichia;o__Erysipelotrichales;f__Erysipelotrichaceae	k__Bacteria;p__Firmicutes;c__Negativicutes;o__Selenomonadales;f__Veillonellaceae	k__Bacteria;p__Fusobacteria;c__Fusobacteriia;o__Fusobacteriales;f__Fusobacteriaceae	k__Bacteria;p__NA;c__NA;o__NA;f__NA	k__Bacteria;p__Proteobacteria;c__Betaproteobacteria;o__Burkholderiales;f__Alcaligenaceae	k__Bacteria;p__Proteobacteria;c__Epsilonproteobacteria;o__Campylobacterales;f__Campylobacteraceae	k__Bacteria;p__Proteobacteria;c__Gammaproteobacteria;o__Pseudomonadales;f__Pseudomonadaceae	k__Bacteria;p__Proteobacteria;c__Gammaproteobacteria;o__Xanthomonadales;f__Xanthomonadaceae	k__Bacteria;p__Spirochaetae;c__Spirochaetes;o__Spirochaetales;f__Spirochaetaceae	k__Bacteria;p__Tenericutes;c__Mollicutes;o__Acholeplasmatales;f__Acholeplasmataceae
Aprim.101624	0	0.000121498	0	0	0.000850489	0	0	0	0	0	0	0	0.133971	0	7.97333e-05	0	0	0	0.0240149	0	0.833137	0	0	0	0	0	0.00782525	0
Fprim.101624	5.5627e-05	0.0323193	0	7.64872e-05	0.0789208	0	0	0	0	0	0	0.000712721	0.196586	4.86736e-05	0.00116121	0	0.000111254	0	0.0404304	0	0.630546	5.5627e-05	0	0	0	0	0.0189758	0
Hprim.101624	8.3609e-05	0.0259115	0	0	0.00334436	0	0	0	0	0.000101785	0	0.000701589	0.243248	6.90683e-05	0.000436221	0	0.000101785	0	0.0305427	0	0.671191	3.99869e-05	0	0	0	0.000138137	0.0240903	0
Lprim.101624	0	0.0225381	0	0	0.000805143	0	0	0	0	0	0	0.000219046	0.155331	0	0	0	3.25609e-05	0.000189446	0.0197083	0	0.787501	0	0	0	0	0	0.0136756	0
Pprim.101624	0	8.61627e-05	0	0	5.99392e-05	0	5.99392e-05	4.49544e-05	0.000168579	0.00149848	0	0.292983	0.00299322	0	0	0	0	0	0.637274	0	0	0	0	0	0	0	0.0648318	0
Inoc1.101624	4.14252e-05	0.0157152	0	0	0.0183965	0	0	0	0	0.000229721	0	0.0433383	0.13804	0	0.000421784	0	4.14252e-05	5.2723e-05	0.134044	0	0.629151	0	0	0	0	6.02548e-05	0.0204678	0
Asub.102224	0	0	0	0	0.000508313	0	0	0	0	0	0	0	0.0766111	0	0	0	0	0	0.0579099	0	0.859802	0	0	0	0	0	0.005169	0
Lsub.102224	0	0.0101023	0	0	0.00899856	0	0	0	0	0	0	0	0.150396	0	0.0029078	0	0	0	0.0543353	0	0.767113	0	0	0	0	0	0.00614703	0
Oprim.102224	0	0.000478878	0	5.47289e-05	0.445374	0	3.76261e-05	0	9.91962e-05	0.000588336	0	0.0604139	0.0365623	0	0	4.10467e-05	0	0.101508	0.0150641	0	0.33423	0	0	0	0	0.00011972	0.00542842	0
Inoc2.102324	0	0.00294278	0	4.059e-05	0.26552	0	0	0	0.000104858	0.000426195	0	0.0276046	0.0791134	0	0.00143418	0	0	0.0547695	0.0392303	0	0.522353	0	0	0	0	8.79451e-05	0.00637264	0
2310.LH.FCS.112224	0.000230362	0.00137215	0.000120189	0.000220346	0.00865359	0	0	0.000245385	0.000570896	0	9.51494e-05	0.0716976	0.00058592	0.000175275	0	0.255426	0.000165259	0.156846	0.00565888	0.000190299	0.000676061	0	0.000610959	0.00030548	0.00021033	0	0.495944	0
2310.LH.RS.112224	0.000333607	0.000992267	0	0.00015825	0.00450797	6.41552e-05	0	9.40943e-05	0	0	9.40943e-05	0.0333864	0.000769862	0.000171081	0	0.213231	7.27092e-05	0.038476	0.00348149	0.000342161	0.00134298	0	0.000367823	0.000136864	6.41552e-05	0	0.701858	5.56012e-05
2310.LH.FCS.112624	0	0	0	0	0.662636	0	0	0	0.00410158	0	0	0.0417548	0	0	0	0.00569048	0	0.220491	0.0239007	0	0	0	0	0	0	0	0.0414256	0
2310.LH.RS.112624	0	0	0	0	0.49358	0	0	0	0	0	0	0.045786	0.000655568	0	0	0.00486676	0	0.353451	0.0233597	0	0	0	0	0	0	0	0.0783015	0

## Sheet: Genus - RC
	k__Bacteria;p__Actinobacteria;c__Actinobacteria;o__Actinomycetales;f__Actinomycetaceae;g__Actinomyces	k__Bacteria;p__Actinobacteria;c__Actinobacteria;o__Actinomycetales;f__Actinomycetaceae;g__Trueperella	k__Bacteria;p__Actinobacteria;c__Actinobacteria;o__Corynebacteriales;f__Corynebacteriaceae;g__Corynebacterium	k__Bacteria;p__Actinobacteria;c__Actinobacteria;o__Corynebacteriales;f__Corynebacteriaceae;g__NA	k__Bacteria;p__Actinobacteria;c__Actinobacteria;o__Micrococcales;f__Micrococcaceae;g__Arthrobacter	k__Bacteria;p__Bacteroidetes;c__Bacteroidia;o__Bacteroidales;f__Bacteroidaceae;g__Bacteroides	k__Bacteria;p__Bacteroidetes;c__Bacteroidia;o__Bacteroidales;f__Porphyromonadaceae;g__Odoribacter	k__Bacteria;p__Bacteroidetes;c__Bacteroidia;o__Bacteroidales;f__Porphyromonadaceae;g__Petrimonas	k__Bacteria;p__Bacteroidetes;c__Bacteroidia;o__Bacteroidales;f__Porphyromonadaceae;g__Porphyromonas	k__Bacteria;p__Firmicutes;c__Bacilli;o__Bacillales;f__Planococcaceae;g__Sporosarcina	k__Bacteria;p__Firmicutes;c__Bacilli;o__Bacillales;f__Staphylococcaceae;g__Macrococcus	k__Bacteria;p__Firmicutes;c__Bacilli;o__Lactobacillales;f__Aerococcaceae;g__Globicatella	k__Bacteria;p__Firmicutes;c__Bacilli;o__Lactobacillales;f__Aerococcaceae;g__Ignavigranum	k__Bacteria;p__Firmicutes;c__Bacilli;o__Lactobacillales;f__Enterococcaceae;g__Vagococcus	k__Bacteria;p__Firmicutes;c__Bacilli;o__Lactobacillales;f__Streptococcaceae;g__Lactococcus	k__Bacteria;p__Firmicutes;c__Bacilli;o__Lactobacillales;f__Streptococcaceae;g__Streptococcus	k__Bacteria;p__Firmicutes;c__Clostridia;o__Clostridiales;f__Christensenellaceae;g__NA	k__Bacteria;p__Firmicutes;c__Clostridia;o__Clostridiales;f__Family XI;g__Anaerococcus	k__Bacteria;p__Firmicutes;c__Clostridia;o__Clostridiales;f__Family XI;g__Ezakiella	k__Bacteria;p__Firmicutes;c__Clostridia;o__Clostridiales;f__Family XI;g__Gallicola	k__Bacteria;p__Firmicutes;c__Clostridia;o__Clostridiales;f__Family XI;g__Helcococcus	k__Bacteria;p__Firmicutes;c__Clostridia;o__Clostridiales;f__Family XI;g__Murdochiella	k__Bacteria;p__Firmicutes;c__Clostridia;o__Clostridiales;f__Family XI;g__NA	k__Bacteria;p__Firmicutes;c__Clostridia;o__Clostridiales;f__Family XI;g__Parvimonas	k__Bacteria;p__Firmicutes;c__Clostridia;o__Clostridiales;f__Family XI;g__Peptoniphilus	k__Bacteria;p__Firmicutes;c__Clostridia;o__Clostridiales;f__Family XI;g__Tissierella	k__Bacteria;p__Firmicutes;c__Clostridia;o__Clostridiales;f__Family XII;g__Guggenheimella	k__Bacteria;p__Firmicutes;c__Clostridia;o__Clostridiales;f__Family XIII;g__Mogibacterium	k__Bacteria;p__Firmicutes;c__Clostridia;o__Clostridiales;f__Family XIII;g__NA	k__Bacteria;p__Firmicutes;c__Clostridia;o__Clostridiales;f__NA;g__Youngiibacter	k__Bacteria;p__Firmicutes;c__Clostridia;o__Clostridiales;f__Peptococcaceae;g__Peptococcus	k__Bacteria;p__Firmicutes;c__Clostridia;o__Clostridiales;f__Peptostreptococcaceae;g__Filifactor	k__Bacteria;p__Firmicutes;c__Clostridia;o__Clostridiales;f__Peptostreptococcaceae;g__Peptostreptococcus	k__Bacteria;p__Firmicutes;c__Clostridia;o__Clostridiales;f__Peptostreptococcaceae;g__Romboutsia	k__Bacteria;p__Firmicutes;c__Clostridia;o__Clostridiales;f__Ruminococcaceae;g__Fastidiosipila	k__Bacteria;p__Firmicutes;c__Erysipelotrichia;o__Erysipelotrichales;f__Erysipelotrichaceae;g__Erysipelothrix	k__Bacteria;p__Firmicutes;c__Erysipelotrichia;o__Erysipelotrichales;f__Erysipelotrichaceae;g__NA	k__Bacteria;p__Firmicutes;c__Negativicutes;o__Selenomonadales;f__Veillonellaceae;g__Dialister-Negativicoccus	k__Bacteria;p__Firmicutes;c__Negativicutes;o__Selenomonadales;f__Veillonellaceae;g__Negativicoccus	k__Bacteria;p__Fusobacteria;c__Fusobacteriia;o__Fusobacteriales;f__Fusobacteriaceae;g__Fusobacterium	k__Bacteria;p__NA;c__NA;o__NA;f__NA;g__NA	k__Bacteria;p__Proteobacteria;c__Betaproteobacteria;o__Burkholderiales;f__Alcaligenaceae;g__Oligella	k__Bacteria;p__Proteobacteria;c__Epsilonproteobacteria;o__Campylobacterales;f__Campylobacteraceae;g__Campylobacter	k__Bacteria;p__Proteobacteria;c__Gammaproteobacteria;o__Pseudomonadales;f__Pseudomonadaceae;g__Pseudomonas	k__Bacteria;p__Proteobacteria;c__Gammaproteobacteria;o__Xanthomonadales;f__Xanthomonadaceae;g__Ignatzschineria	k__Bacteria;p__Proteobacteria;c__Gammaproteobacteria;o__Xanthomonadales;f__Xanthomonadaceae;g__Wohlfahrtiimonas	k__Bacteria;p__Spirochaetae;c__Spirochaetes;o__Spirochaetales;f__Spirochaetaceae;g__NA	k__Bacteria;p__Spirochaetae;c__Spirochaetes;o__Spirochaetales;f__Spirochaetaceae;g__Treponema	k__Bacteria;p__Tenericutes;c__Mollicutes;o__Acholeplasmatales;f__Acholeplasmataceae;g__Acholeplasma
Aprim.101624	0	0	32	0	0	0	0	224	0	0	0	0	0	0	0	0	0	0	0	0	0	0	0	0	0	0	35285	0	0	21	0	0	0	0	0	6325	0	0	0	219430	0	0	0	0	0	0	0	2061	0
Fprim.101624	0	16	9296	0	0	22	0	20039	2661	0	0	0	0	0	0	0	0	0	12	54	15	0	69	0	23	32	56544	0	14	334	0	0	32	0	0	11629	0	0	0	181364	16	0	0	0	0	0	0	5458	0
Hprim.101624	0	23	7128	0	0	0	0	734	186	0	0	0	0	0	28	0	0	0	104	17	0	0	31	0	27	14	66915	0	19	120	0	0	28	0	0	8193	209	0	0	184638	11	0	0	0	0	38	13	6614	0
Lprim.101624	0	0	7614	0	0	0	0	116	156	0	0	0	0	0	0	0	0	0	0	15	0	0	24	0	21	14	52475	0	0	0	0	0	11	0	64	6658	0	0	0	266040	0	0	0	0	0	0	19	4601	0
Pprim.101624	0	0	23	0	0	0	16	0	0	0	16	12	0	45	0	400	0	0	0	26	78147	0	0	0	22	13	799	0	0	0	0	0	0	0	0	170112	0	0	0	0	0	0	0	0	0	0	11	17295	0
Inoc1.101624	0	11	4173	0	0	0	0	4340	545	0	0	0	0	0	0	61	0	0	16	15	11423	0	17	0	26	11	36655	0	0	112	0	0	11	0	14	35575	19	0	0	167064	0	0	0	0	0	16	0	5435	0
Asub.102224	0	0	0	0	0	0	0	148	0	0	0	0	0	0	0	0	0	0	0	0	0	0	0	0	0	0	22306	0	0	0	0	0	0	0	0	16861	0	0	0	250339	0	0	0	0	0	0	0	1505	0
Lsub.102224	0	0	3231	0	0	0	0	2878	0	0	0	0	0	0	0	0	0	0	0	0	0	0	0	0	0	0	48101	0	0	930	0	0	0	0	0	17378	0	0	0	245345	0	0	0	0	0	0	0	1966	0
Oprim.102224	0	0	140	0	0	16	126	59145	70934	0	11	0	0	29	0	172	0	0	17003	21	627	0	0	0	11	0	10689	0	0	0	12	0	0	0	29676	4404	0	0	0	97712	0	0	0	0	35	0	0	1587	0
Inoc2.102324	0	0	870	0	0	12	132	36787	41579	0	0	0	0	31	0	126	0	0	7796	20	345	0	0	0	0	0	23389	0	0	424	0	0	0	0	16192	11598	0	0	0	154428	0	0	0	0	26	0	0	1884	0
2310.LH.FCS.112224	21	25	114	160	24	44	63	19	1646	0	0	0	49	114	0	0	19	40	12958	277	173	92	353	49	185	190	117	0	35	0	51005	20	0	13	31320	1130	0	0	38	135	0	122	61	42	0	0	49205	49828	0
2310.LH.RS.112224	14	64	104	128	0	37	136	14	904	15	0	0	22	0	0	0	22	18	5858	328	296	136	492	74	260	344	180	12	28	0	49855	17	0	0	8996	814	0	24	56	314	0	86	32	15	0	0	132703	31397	13
2310.LH.FCS.112624	0	0	0	0	0	0	0	0	197260	0	0	0	0	1221	0	0	0	0	12074	0	356	0	0	0	0	0	0	0	0	0	1694	0	0	0	65638	7115	0	0	0	0	0	0	0	0	0	0	519	11813	0
2310.LH.RS.112624	0	0	0	0	0	0	0	0	133264	0	0	0	0	0	0	0	0	0	11439	0	923	0	0	0	0	0	177	0	0	0	1314	0	0	0	95430	6307	0	0	0	0	0	0	0	0	0	0	1419	19722	0

## Sheet: Genus - RA
	k__Bacteria;p__Actinobacteria;c__Actinobacteria;o__Actinomycetales;f__Actinomycetaceae;g__Actinomyces	k__Bacteria;p__Actinobacteria;c__Actinobacteria;o__Actinomycetales;f__Actinomycetaceae;g__Trueperella	k__Bacteria;p__Actinobacteria;c__Actinobacteria;o__Corynebacteriales;f__Corynebacteriaceae;g__Corynebacterium	k__Bacteria;p__Actinobacteria;c__Actinobacteria;o__Corynebacteriales;f__Corynebacteriaceae;g__NA	k__Bacteria;p__Actinobacteria;c__Actinobacteria;o__Micrococcales;f__Micrococcaceae;g__Arthrobacter	k__Bacteria;p__Bacteroidetes;c__Bacteroidia;o__Bacteroidales;f__Bacteroidaceae;g__Bacteroides	k__Bacteria;p__Bacteroidetes;c__Bacteroidia;o__Bacteroidales;f__Porphyromonadaceae;g__Odoribacter	k__Bacteria;p__Bacteroidetes;c__Bacteroidia;o__Bacteroidales;f__Porphyromonadaceae;g__Petrimonas	k__Bacteria;p__Bacteroidetes;c__Bacteroidia;o__Bacteroidales;f__Porphyromonadaceae;g__Porphyromonas	k__Bacteria;p__Firmicutes;c__Bacilli;o__Bacillales;f__Planococcaceae;g__Sporosarcina	k__Bacteria;p__Firmicutes;c__Bacilli;o__Bacillales;f__Staphylococcaceae;g__Macrococcus	k__Bacteria;p__Firmicutes;c__Bacilli;o__Lactobacillales;f__Aerococcaceae;g__Globicatella	k__Bacteria;p__Firmicutes;c__Bacilli;o__Lactobacillales;f__Aerococcaceae;g__Ignavigranum	k__Bacteria;p__Firmicutes;c__Bacilli;o__Lactobacillales;f__Enterococcaceae;g__Vagococcus	k__Bacteria;p__Firmicutes;c__Bacilli;o__Lactobacillales;f__Streptococcaceae;g__Lactococcus	k__Bacteria;p__Firmicutes;c__Bacilli;o__Lactobacillales;f__Streptococcaceae;g__Streptococcus	k__Bacteria;p__Firmicutes;c__Clostridia;o__Clostridiales;f__Christensenellaceae;g__NA	k__Bacteria;p__Firmicutes;c__Clostridia;o__Clostridiales;f__Family XI;g__Anaerococcus	k__Bacteria;p__Firmicutes;c__Clostridia;o__Clostridiales;f__Family XI;g__Ezakiella	k__Bacteria;p__Firmicutes;c__Clostridia;o__Clostridiales;f__Family XI;g__Gallicola	k__Bacteria;p__Firmicutes;c__Clostridia;o__Clostridiales;f__Family XI;g__Helcococcus	k__Bacteria;p__Firmicutes;c__Clostridia;o__Clostridiales;f__Family XI;g__Murdochiella	k__Bacteria;p__Firmicutes;c__Clostridia;o__Clostridiales;f__Family XI;g__NA	k__Bacteria;p__Firmicutes;c__Clostridia;o__Clostridiales;f__Family XI;g__Parvimonas	k__Bacteria;p__Firmicutes;c__Clostridia;o__Clostridiales;f__Family XI;g__Peptoniphilus	k__Bacteria;p__Firmicutes;c__Clostridia;o__Clostridiales;f__Family XI;g__Tissierella	k__Bacteria;p__Firmicutes;c__Clostridia;o__Clostridiales;f__Family XII;g__Guggenheimella	k__Bacteria;p__Firmicutes;c__Clostridia;o__Clostridiales;f__Family XIII;g__Mogibacterium	k__Bacteria;p__Firmicutes;c__Clostridia;o__Clostridiales;f__Family XIII;g__NA	k__Bacteria;p__Firmicutes;c__Clostridia;o__Clostridiales;f__NA;g__Youngiibacter	k__Bacteria;p__Firmicutes;c__Clostridia;o__Clostridiales;f__Peptococcaceae;g__Peptococcus	k__Bacteria;p__Firmicutes;c__Clostridia;o__Clostridiales;f__Peptostreptococcaceae;g__Filifactor	k__Bacteria;p__Firmicutes;c__Clostridia;o__Clostridiales;f__Peptostreptococcaceae;g__Peptostreptococcus	k__Bacteria;p__Firmicutes;c__Clostridia;o__Clostridiales;f__Peptostreptococcaceae;g__Romboutsia	k__Bacteria;p__Firmicutes;c__Clostridia;o__Clostridiales;f__Ruminococcaceae;g__Fastidiosipila	k__Bacteria;p__Firmicutes;c__Erysipelotrichia;o__Erysipelotrichales;f__Erysipelotrichaceae;g__Erysipelothrix	k__Bacteria;p__Firmicutes;c__Erysipelotrichia;o__Erysipelotrichales;f__Erysipelotrichaceae;g__NA	k__Bacteria;p__Firmicutes;c__Negativicutes;o__Selenomonadales;f__Veillonellaceae;g__Dialister-Negativicoccus	k__Bacteria;p__Firmicutes;c__Negativicutes;o__Selenomonadales;f__Veillonellaceae;g__Negativicoccus	k__Bacteria;p__Fusobacteria;c__Fusobacteriia;o__Fusobacteriales;f__Fusobacteriaceae;g__Fusobacterium	k__Bacteria;p__NA;c__NA;o__NA;f__NA;g__NA	k__Bacteria;p__Proteobacteria;c__Betaproteobacteria;o__Burkholderiales;f__Alcaligenaceae;g__Oligella	k__Bacteria;p__Proteobacteria;c__Epsilonproteobacteria;o__Campylobacterales;f__Campylobacteraceae;g__Campylobacter	k__Bacteria;p__Proteobacteria;c__Gammaproteobacteria;o__Pseudomonadales;f__Pseudomonadaceae;g__Pseudomonas	k__Bacteria;p__Proteobacteria;c__Gammaproteobacteria;o__Xanthomonadales;f__Xanthomonadaceae;g__Ignatzschineria	k__Bacteria;p__Proteobacteria;c__Gammaproteobacteria;o__Xanthomonadales;f__Xanthomonadaceae;g__Wohlfahrtiimonas	k__Bacteria;p__Spirochaetae;c__Spirochaetes;o__Spirochaetales;f__Spirochaetaceae;g__NA	k__Bacteria;p__Spirochaetae;c__Spirochaetes;o__Spirochaetales;f__Spirochaetaceae;g__Treponema	k__Bacteria;p__Tenericutes;c__Mollicutes;o__Acholeplasmatales;f__Acholeplasmataceae;g__Acholeplasma
Aprim.101624	0	0	0.000121498	0	0	0	0	0.000850489	0	0	0	0	0	0	0	0	0	0	0	0	0	0	0	0	0	0	0.133971	0	0	7.97333e-05	0	0	0	0	0	0.0240149	0	0	0	0.833137	0	0	0	0	0	0	0	0.00782525	0
Fprim.101624	0	5.5627e-05	0.0323193	0	0	7.64872e-05	0	0.0696694	0.00925147	0	0	0	0	0	0	0	0	0	4.17203e-05	0.000187741	5.21503e-05	0	0.000239892	0	7.99638e-05	0.000111254	0.196586	0	4.86736e-05	0.00116121	0	0	0.000111254	0	0	0.0404304	0	0	0	0.630546	5.5627e-05	0	0	0	0	0	0	0.0189758	0
Hprim.101624	0	8.3609e-05	0.0259115	0	0	0	0	0.00266822	0.000676142	0	0	0	0	0	0.000101785	0	0	0	0.000378058	6.1798e-05	0	0	0.00011269	0	9.81497e-05	5.08924e-05	0.243248	0	6.90683e-05	0.000436221	0	0	0.000101785	0	0	0.029783	0.000759751	0	0	0.671191	3.99869e-05	0	0	0	0	0.000138137	4.72573e-05	0.024043	0
Lprim.101624	0	0	0.0225381	0	0	0	0	0.00034337	0.000461773	0	0	0	0	0	0	0	0	0	0	4.44013e-05	0	0	7.10421e-05	0	6.21618e-05	4.14412e-05	0.155331	0	0	0	0	0	3.25609e-05	0	0.000189446	0.0197083	0	0	0	0.787501	0	0	0	0	0	0	5.62416e-05	0.0136194	0
Pprim.101624	0	0	8.61627e-05	0	0	0	5.99392e-05	0	0	0	5.99392e-05	4.49544e-05	0	0.000168579	0	0.00149848	0	0	0	9.74013e-05	0.292754	0	0	0	8.24165e-05	4.87006e-05	0.00299322	0	0	0	0	0	0	0	0	0.637274	0	0	0	0	0	0	0	0	0	0	4.12082e-05	0.0647906	0
Inoc1.101624	0	4.14252e-05	0.0157152	0	0	0	0	0.0163441	0.00205243	0	0	0	0	0	0	0.000229721	0	0	6.02548e-05	5.64889e-05	0.0430182	0	6.40207e-05	0	9.79141e-05	4.14252e-05	0.13804	0	0	0.000421784	0	0	4.14252e-05	0	5.2723e-05	0.133973	7.15526e-05	0	0	0.629151	0	0	0	0	0	6.02548e-05	0	0.0204678	0
Asub.102224	0	0	0	0	0	0	0	0.000508313	0	0	0	0	0	0	0	0	0	0	0	0	0	0	0	0	0	0	0.0766111	0	0	0	0	0	0	0	0	0.0579099	0	0	0	0.859802	0	0	0	0	0	0	0	0.005169	0
Lsub.102224	0	0	0.0101023	0	0	0	0	0.00899856	0	0	0	0	0	0	0	0	0	0	0	0	0	0	0	0	0	0	0.150396	0	0	0.0029078	0	0	0	0	0	0.0543353	0	0	0	0.767113	0	0	0	0	0	0	0	0.00614703	0
Oprim.102224	0	0	0.000478878	0	0	5.47289e-05	0.00043099	0.202309	0.242634	0	3.76261e-05	0	0	9.91962e-05	0	0.000588336	0	0	0.0581597	7.18317e-05	0.00214469	0	0	0	3.76261e-05	0	0.0365623	0	0	0	4.10467e-05	0	0	0	0.101508	0.0150641	0	0	0	0.33423	0	0	0	0	0.00011972	0	0	0.00542842	0
Inoc2.102324	0	0	0.00294278	0	0	4.059e-05	0.00044649	0.124432	0.140641	0	0	0	0	0.000104858	0	0.000426195	0	0	0.02637	6.76501e-05	0.00116696	0	0	0	0	0	0.0791134	0	0	0.00143418	0	0	0	0	0.0547695	0.0392303	0	0	0	0.522353	0	0	0	0	8.79451e-05	0	0	0.00637264	0
2310.LH.FCS.112224	0.000105165	0.000125197	0.000570896	0.000801258	0.000120189	0.000220346	0.000315495	9.51494e-05	0.00824294	0	0	0	0.000245385	0.000570896	0	0	9.51494e-05	0.000200314	0.0648919	0.00138718	0.00086636	0.000460723	0.00176778	0.000245385	0.000926455	0.000951494	0.00058592	0	0.000175275	0	0.255426	0.000100157	0	6.51022e-05	0.156846	0.00565888	0	0	0.000190299	0.000676061	0	0.000610959	0.00030548	0.00021033	0	0	0.246412	0.249532	0
2310.LH.RS.112224	5.98782e-05	0.000273729	0.000444809	0.000547458	0	0.00015825	0.000581674	5.98782e-05	0.00386642	6.41552e-05	0	0	9.40943e-05	0	0	0	9.40943e-05	7.69862e-05	0.0250547	0.00140286	0.001266	0.000581674	0.00210429	0.000316499	0.00111202	0.00147129	0.000769862	5.13242e-05	0.000119756	0	0.213231	7.27092e-05	0	0	0.038476	0.00348149	0	0.000102648	0.000239513	0.00134298	0	0.000367823	0.000136864	6.41552e-05	0	0	0.567573	0.134285	5.56012e-05
2310.LH.FCS.112624	0	0	0	0	0	0	0	0	0.662636	0	0	0	0	0.00410158	0	0	0	0	0.040559	0	0.00119587	0	0	0	0	0	0	0	0	0	0.00569048	0	0	0	0.220491	0.0239007	0	0	0	0	0	0	0	0	0	0	0.00174342	0.0396822	0
2310.LH.RS.112624	0	0	0	0	0	0	0	0	0.49358	0	0	0	0	0	0	0	0	0	0.0423675	0	0.00341858	0	0	0	0	0	0.000655568	0	0	0	0.00486676	0	0	0	0.353451	0.0233597	0	0	0	0	0	0	0	0	0	0	0.00525565	0.0730458	0

## Sheet: Species - RC
#taxa	k__Bacteria;p__Actinobacteria;c__Actinobacteria;o__Actinomycetales;f__Actinomycetaceae;g__Actinomyces;s__europaeus	k__Bacteria;p__Actinobacteria;c__Actinobacteria;o__Actinomycetales;f__Actinomycetaceae;g__Trueperella;s__pyogenes	k__Bacteria;p__Actinobacteria;c__Actinobacteria;o__Corynebacteriales;f__Corynebacteriaceae;g__Corynebacterium;s__aurimucosum	k__Bacteria;p__Actinobacteria;c__Actinobacteria;o__Corynebacteriales;f__Corynebacteriaceae;g__Corynebacterium;s__callunae	k__Bacteria;p__Actinobacteria;c__Actinobacteria;o__Corynebacteriales;f__Corynebacteriaceae;g__Corynebacterium;s__felinum	k__Bacteria;p__Actinobacteria;c__Actinobacteria;o__Corynebacteriales;f__Corynebacteriaceae;g__Corynebacterium;s__freneyi-xerosis	k__Bacteria;p__Actinobacteria;c__Actinobacteria;o__Corynebacteriales;f__Corynebacteriaceae;g__Corynebacterium;s__sp5271	k__Bacteria;p__Actinobacteria;c__Actinobacteria;o__Corynebacteriales;f__Corynebacteriaceae;g__Corynebacterium;s__striatum	k__Bacteria;p__Actinobacteria;c__Actinobacteria;o__Corynebacteriales;f__Corynebacteriaceae;g__Corynebacterium;s__ulceribovis	k__Bacteria;p__Actinobacteria;c__Actinobacteria;o__Corynebacteriales;f__Corynebacteriaceae;g__NA;s__sp5016	k__Bacteria;p__Actinobacteria;c__Actinobacteria;o__Micrococcales;f__Micrococcaceae;g__Arthrobacter;s__agilis	k__Bacteria;p__Bacteroidetes;c__Bacteroidia;o__Bacteroidales;f__Bacteroidaceae;g__Bacteroides;s__denticanum-pyogenes	k__Bacteria;p__Bacteroidetes;c__Bacteroidia;o__Bacteroidales;f__Porphyromonadaceae;g__Odoribacter;s__denticanis	k__Bacteria;p__Bacteroidetes;c__Bacteroidia;o__Bacteroidales;f__Porphyromonadaceae;g__Petrimonas;s__sp13307	k__Bacteria;p__Bacteroidetes;c__Bacteroidia;o__Bacteroidales;f__Porphyromonadaceae;g__Petrimonas;s__sp13309-sulfuriphila	k__Bacteria;p__Bacteroidetes;c__Bacteroidia;o__Bacteroidales;f__Porphyromonadaceae;g__Porphyromonas;s__cangingivalis	k__Bacteria;p__Bacteroidetes;c__Bacteroidia;o__Bacteroidales;f__Porphyromonadaceae;g__Porphyromonas;s__levii	k__Bacteria;p__Bacteroidetes;c__Bacteroidia;o__Bacteroidales;f__Porphyromonadaceae;g__Porphyromonas;s__somerae	k__Bacteria;p__Bacteroidetes;c__Bacteroidia;o__Bacteroidales;f__Porphyromonadaceae;g__Porphyromonas;s__sp13377	k__Bacteria;p__Bacteroidetes;c__Bacteroidia;o__Bacteroidales;f__Porphyromonadaceae;g__Porphyromonas;s__uenonis	k__Bacteria;p__Firmicutes;c__Bacilli;o__Bacillales;f__Planococcaceae;g__Sporosarcina;s__sp27592	k__Bacteria;p__Firmicutes;c__Bacilli;o__Bacillales;f__Staphylococcaceae;g__Macrococcus;s__caseolyticus-equipercicus	k__Bacteria;p__Firmicutes;c__Bacilli;o__Lactobacillales;f__Aerococcaceae;g__Globicatella;s__sanguinis	k__Bacteria;p__Firmicutes;c__Bacilli;o__Lactobacillales;f__Aerococcaceae;g__Ignavigranum;s__sp28126	k__Bacteria;p__Firmicutes;c__Bacilli;o__Lactobacillales;f__Enterococcaceae;g__Vagococcus;s__fluvialis	k__Bacteria;p__Firmicutes;c__Bacilli;o__Lactobacillales;f__Enterococcaceae;g__Vagococcus;s__lutrae	k__Bacteria;p__Firmicutes;c__Bacilli;o__Lactobacillales;f__Streptococcaceae;g__Lactococcus;s__lactis	k__Bacteria;p__Firmicutes;c__Bacilli;o__Lactobacillales;f__Streptococcaceae;g__Streptococcus;s__porcinus-uberis	k__Bacteria;p__Firmicutes;c__Bacilli;o__Lactobacillales;f__Streptococcaceae;g__Streptococcus;s__pseudoporcinus-uberis	k__Bacteria;p__Firmicutes;c__Clostridia;o__Clostridiales;f__Christensenellaceae;g__NA;s__sp30248	k__Bacteria;p__Firmicutes;c__Clostridia;o__Clostridiales;f__Family XI;g__Anaerococcus;s__prevotii-tetradius	k__Bacteria;p__Firmicutes;c__Clostridia;o__Clostridiales;f__Family XI;g__Anaerococcus;s__sp31221	k__Bacteria;p__Firmicutes;c__Clostridia;o__Clostridiales;f__Family XI;g__Ezakiella;s__sp31234	k__Bacteria;p__Firmicutes;c__Clostridia;o__Clostridiales;f__Family XI;g__Gallicola;s__sp31242	k__Bacteria;p__Firmicutes;c__Clostridia;o__Clostridiales;f__Family XI;g__Gallicola;s__sp31243	k__Bacteria;p__Firmicutes;c__Clostridia;o__Clostridiales;f__Family XI;g__Gallicola;s__sp31244	k__Bacteria;p__Firmicutes;c__Clostridia;o__Clostridiales;f__Family XI;g__Helcococcus;s__kunzii	k__Bacteria;p__Firmicutes;c__Clostridia;o__Clostridiales;f__Family XI;g__Helcococcus;s__ovis	k__Bacteria;p__Firmicutes;c__Clostridia;o__Clostridiales;f__Family XI;g__Helcococcus;s__sp31261	k__Bacteria;p__Firmicutes;c__Clostridia;o__Clostridiales;f__Family XI;g__Helcococcus;s__sp31263	k__Bacteria;p__Firmicutes;c__Clostridia;o__Clostridiales;f__Family XI;g__Murdochiella;s__sp31266	k__Bacteria;p__Firmicutes;c__Clostridia;o__Clostridiales;f__Family XI;g__Murdochiella;s__sp31268	k__Bacteria;p__Firmicutes;c__Clostridia;o__Clostridiales;f__Family XI;g__NA;s__sp31392	k__Bacteria;p__Firmicutes;c__Clostridia;o__Clostridiales;f__Family XI;g__NA;s__sp31396	k__Bacteria;p__Firmicutes;c__Clostridia;o__Clostridiales;f__Family XI;g__NA;s__sp31397	k__Bacteria;p__Firmicutes;c__Clostridia;o__Clostridiales;f__Family XI;g__Parvimonas;s__micra	k__Bacteria;p__Firmicutes;c__Clostridia;o__Clostridiales;f__Family XI;g__Peptoniphilus;s__coxii	k__Bacteria;p__Firmicutes;c__Clostridia;o__Clostridiales;f__Family XI;g__Peptoniphilus;s__indolicus	k__Bacteria;p__Firmicutes;c__Clostridia;o__Clostridiales;f__Family XI;g__Peptoniphilus;s__ivorii-sp31310
Aprim.101624	0	0	0	0	0	14	0	18	0	0	0	0	0	0	224	0	0	0	0	0	0	0	0	0	0	0	0	0	0	0	0	0	0	0	0	0	0	0	0	0	0	0	0	0	0	0	0	0	0
Fprim.101624	0	16	0	0	70	0	9150	76	0	0	0	22	0	0	20039	67	121	2320	137	16	0	0	0	0	0	0	0	0	0	0	0	0	12	15	0	39	0	0	15	0	0	0	0	69	0	0	0	23	0
Hprim.101624	0	23	0	0	119	17	6868	124	0	0	0	0	0	0	734	23	74	46	24	19	0	0	0	0	0	0	28	0	0	0	0	0	104	0	0	17	0	0	0	0	0	0	0	31	0	0	0	27	0
Lprim.101624	0	0	0	0	67	0	7491	56	0	0	0	0	0	0	116	17	59	57	23	0	0	0	0	0	0	0	0	0	0	0	0	0	0	0	0	15	0	0	0	0	0	0	0	24	0	0	0	21	0
Pprim.101624	0	0	0	0	0	0	23	0	0	0	0	0	16	0	0	0	0	0	0	0	0	16	12	0	0	45	0	76	324	0	0	0	0	0	0	26	78132	0	0	15	0	0	0	0	0	0	0	22	0
Inoc1.101624	0	11	0	0	55	12	4057	49	0	0	0	0	0	0	4340	0	30	486	29	0	0	0	0	0	0	0	0	0	61	0	0	0	16	0	0	15	11423	0	0	0	0	0	0	17	0	0	0	26	0
Asub.102224	0	0	0	0	0	0	0	0	0	0	0	0	0	0	148	0	0	0	0	0	0	0	0	0	0	0	0	0	0	0	0	0	0	0	0	0	0	0	0	0	0	0	0	0	0	0	0	0	0
Lsub.102224	0	0	0	0	0	0	3231	0	0	0	0	0	0	0	2878	0	0	0	0	0	0	0	0	0	0	0	0	0	0	0	0	0	0	0	0	0	0	0	0	0	0	0	0	0	0	0	0	0	0
Oprim.102224	0	0	0	0	0	0	127	0	13	0	0	16	126	0	59145	0	37	70897	0	0	0	11	0	0	0	29	0	0	172	0	0	0	17003	0	0	21	602	0	14	11	0	0	0	0	0	0	0	11	0
Inoc2.102324	0	0	0	0	0	0	870	0	0	0	0	12	132	0	36787	0	22	41557	0	0	0	0	0	0	0	31	0	0	126	0	0	0	7796	0	0	20	330	0	0	15	0	0	0	0	0	0	0	0	0
2310.LH.FCS.112224	21	25	17	15	0	82	0	0	0	160	24	44	63	19	0	0	538	1075	0	33	0	0	0	49	114	0	0	0	0	19	11	29	12958	127	48	102	48	12	101	12	25	67	15	283	55	49	0	53	77
2310.LH.RS.112224	14	64	0	11	0	93	0	0	0	128	0	37	136	14	0	0	480	400	0	24	15	0	0	22	0	0	0	0	0	22	0	18	5858	132	34	162	78	41	162	15	29	107	12	436	44	74	13	51	88
2310.LH.FCS.112624	0	0	0	0	0	0	0	0	0	0	0	0	0	0	0	0	0	197260	0	0	0	0	0	0	1221	0	0	0	0	0	0	0	12074	0	0	0	356	0	0	0	0	0	0	0	0	0	0	0	0
2310.LH.RS.112624	0	0	0	0	0	0	0	0	0	0	0	0	0	0	0	0	0	133264	0	0	0	0	0	0	0	0	0	0	0	0	0	0	11439	0	0	0	923	0	0	0	0	0	0	0	0	0	0	0	0
[truncated: 51 more columns]
