# Supplementary material for: An experimental infection model for rapid reproduction of treponeme-associated hoof disease in captive elk (Cervus canadensis)
Source: Microbiol Spectr. 2026 Apr 9;14(5):e03822-25. doi: 10.1128/spectrum.03822-25 (PMC13141939; doi:10.1128/spectrum.03822-25)
Supplement: Data Set S4 — Shannon diversity index data for elk samples. [file spectrum.03822-25-s0004.xlsx]

## Sheet: Captive Elk info
Elk ID	Treatment group	Sex	Approximate Age (years)
22-03	Treatment	Female	3
22-04	Treatment	Female	3
23-10	Treatment	Female	2
23-11	Treatment	Female	2
23-16	Treatment	Female	2
22-01	Control	Female	3
23-14	Control	Female	2
Key - Foot ID
RH	Right hind foot
LH	Left hind foot

## Sheet: Sample Metadata
Zymo ID	Animal ID	Treatment Group	Foot	Sample Type	Collection date	Study day	Pre- or Post-Inoculation	Antemortem or Postmortem	Zymo Sequencing Batch ID	Zymo Sample Number
2203.RHIDS.Scraping.100924	22-03	Treatment	RH	Foot Scraping	2024-10-09	0	Pre-Inoculation	Antemortem	22692	15
2203.LHIDS.Scraping.100924	22-03	Treatment	LH	Foot Scraping	2024-10-09	0	Pre-Inoculation	Antemortem	22692	16
2204.RHIDS.Scraping.100924	22-04	Treatment	RH	Foot Scraping	2024-10-09	0	Pre-Inoculation	Antemortem	22692	17
2204.LHIDS.Scraping.100924	22-04	Treatment	LH	Foot Scraping	2024-10-09	0	Pre-Inoculation	Antemortem	22692	18
2310.RHIDS.Scraping.100924	23-10	Treatment	RH	Foot Scraping	2024-10-09	0	Pre-Inoculation	Antemortem	22692	19
2310.LHIDS.Scraping.100924	23-10	Treatment	LH	Foot Scraping	2024-10-09	0	Pre-Inoculation	Antemortem	22692	20
2311.RHIDS.Scraping.100924	23-11	Treatment	RH	Foot Scraping	2024-10-09	0	Pre-Inoculation	Antemortem	22692	21
2311.LHIDS.Scraping.100924	23-11	Treatment	LH	Foot Scraping	2024-10-09	0	Pre-Inoculation	Antemortem	22692	22
2316.RHIDS.Scraping.100924	23-16	Treatment	RH	Foot Scraping	2024-10-09	0	Pre-Inoculation	Antemortem	22692	23
2316.LHIDS.Scraping.100924	23-16	Treatment	LH	Foot Scraping	2024-10-09	0	Pre-Inoculation	Antemortem	22692	24
2201.RHIDS.Scraping.100924	22-01	Control	RH	Foot Scraping	2024-10-09	0	Pre-Inoculation	Antemortem	22692	25
2201.LHIDS.Scraping.100924	22-01	Control	LH	Foot Scraping	2024-10-09	0	Pre-Inoculation	Antemortem	22692	26
2314.RHIDS.Scraping.100924	23-14	Control	RH	Foot Scraping	2024-10-09	0	Pre-Inoculation	Antemortem	22692	27
2314.LHIDS.Scraping.100924	23-14	Control	LH	Foot Scraping	2024-10-09	0	Pre-Inoculation	Antemortem	22692	28
2203.RHIDS.Scraping.110624	22-03	Treatment	RH	Foot Scraping	2024-11-06	28	Post-Inoculation	Antemortem	22692	43
2203.LHIDS.Scraping.110624	22-03	Treatment	LH	Foot Scraping	2024-11-06	28	Post-Inoculation	Antemortem	22692	44
2204.RHIDS.Scraping.110624	22-04	Treatment	RH	Foot Scraping	2024-11-06	28	Post-Inoculation	Antemortem	22692	45
2204.LHIDS.Scraping.110624	22-04	Treatment	LH	Foot Scraping	2024-11-06	28	Post-Inoculation	Antemortem	22692	46
2310.RHIDS.Scraping.110624	23-10	Treatment	RH	Foot Scraping	2024-11-06	28	Post-Inoculation	Antemortem	22692	47
2310.LHIDS.Scraping.110624	23-10	Treatment	LH	Foot Scraping	2024-11-06	28	Post-Inoculation	Antemortem	22692	48
2311.RHIDS.Scraping.110624	23-11	Treatment	RH	Foot Scraping	2024-11-06	28	Post-Inoculation	Antemortem	22692	50
2311.LHIDS.Scraping.110624	23-11	Treatment	LH	Foot Scraping	2024-11-06	28	Post-Inoculation	Antemortem	22692	51
2316.RHIDS.Scraping.110624	23-16	Treatment	RH	Foot Scraping	2024-11-06	28	Post-Inoculation	Antemortem	22692	52
2316.LHIDS.Scraping.110624	23-16	Treatment	LH	Foot Scraping	2024-11-06	28	Post-Inoculation	Antemortem	22692	53
2201.RHIDS.Scraping.110624	22-01	Control	RH	Foot Scraping	2024-11-06	28	Post-Inoculation	Antemortem	22692	54
2201.LHIDS.Scraping.110624	22-01	Control	LH	Foot Scraping	2024-11-06	28	Post-Inoculation	Antemortem	22692	55
2314.RHIDS.Scraping.110624	23-14	Control	RH	Foot Scraping	2024-11-06	28	Post-Inoculation	Antemortem	22692	56
2314.LHIDS.Scraping.110624	23-14	Control	LH	Foot Scraping	2024-11-06	28	Post-Inoculation	Antemortem	22692	57
2203.RHgrayIDS.Biopsy.112224	22-03	Treatment	RH	Foot Biopsy	2024-11-22	44	Post-Inoculation	Postmortem	22692	60
2203.LHwhiteIDS.Biopsy.112224	22-03	Treatment	LH	Foot Biopsy	2024-11-22	44	Post-Inoculation	Postmortem	22692	63
2203.RHgrayIDS.Scraping.112224	22-03	Treatment	RH	Foot Scraping	2024-11-22	44	Post-Inoculation	Postmortem	22692	66
2203.LHwhiteIDS.Scraping.112224	22-03	Treatment	LH	Foot Scraping	2024-11-22	44	Post-Inoculation	Postmortem	22692	69
2204.RHCB.Biopsy.112124	22-04	Treatment	RH	Foot Biopsy	2024-11-21	43	Post-Inoculation	Postmortem	22692	73
2204.LHwhiteIDS.Biopsy.112124	22-04	Treatment	LH	Foot Biopsy	2024-11-21	43	Post-Inoculation	Postmortem	22692	74
2204.RHCB.Scraping.112124	22-04	Treatment	RH	Foot Scraping	2024-11-21	43	Post-Inoculation	Postmortem	22692	80
2204.LHwhiteIDS.Scraping.112124	22-04	Treatment	LH	Foot Scraping	2024-11-21	43	Post-Inoculation	Postmortem	22692	81
2310.RHwhiteIDS.Biopsy.112024	23-10	Treatment	RH	Foot Biopsy	2024-11-20	42	Post-Inoculation	Postmortem	22692	86
2310.LHCB.Biopsy.112024	23-10	Treatment	LH	Foot Biopsy	2024-11-20	42	Post-Inoculation	Postmortem	22692	89
2310.RHwhiteIDS.Scraping.112024	23-10	Treatment	RH	Foot Scraping	2024-11-20	42	Post-Inoculation	Postmortem	22692	92
2310.LHCB.Scraping.112024	23-10	Treatment	LH	Foot Scraping	2024-11-20	42	Post-Inoculation	Postmortem	22692	95
2311.RHwhiteIDS.Biopsy.112124	23-11	Treatment	RH	Foot Biopsy	2024-11-21	43	Post-Inoculation	Postmortem	22692	98
2311.LHIDS.Biopsy.112124	23-11	Treatment	LH	Foot Biopsy	2024-11-21	43	Post-Inoculation	Postmortem	22692	100
2311.RHwhiteIDS.Scraping.112124	23-11	Treatment	RH	Foot Scraping	2024-11-21	43	Post-Inoculation	Postmortem	22692	103
2311.LHIDS.Scraping.112124	23-11	Treatment	LH	Foot Scraping	2024-11-21	43	Post-Inoculation	Postmortem	22692	105
2316.RHIDS.Biopsy.112024	23-16	Treatment	RH	Foot Biopsy	2024-11-20	42	Post-Inoculation	Postmortem	22692	108
2316.LHIDS.Biopsy.112024	23-16	Treatment	LH	Foot Biopsy	2024-11-20	42	Post-Inoculation	Postmortem	22692	109
2316.RHIDS.Scraping.112024	23-16	Treatment	RH	Foot Scraping	2024-11-20	42	Post-Inoculation	Postmortem	22692	112
2316.LHIDS.Scraping.112024	23-16	Treatment	LH	Foot Scraping	2024-11-20	42	Post-Inoculation	Postmortem	22692	113
2201.RHIDS.Biopsy.111924	22-01	Control	RH	Foot Biopsy	2024-11-19	41	Post-Inoculation	Antemortem	22692	116
2201.LHIDS.Biopsy.111924	22-01	Control	LH	Foot Biopsy	2024-11-19	41	Post-Inoculation	Antemortem	22692	117
2201.RHIDS.Scraping.111924	22-01	Control	RH	Foot Scraping	2024-11-19	41	Post-Inoculation	Antemortem	22692	120
2201.LHIDS.Scraping.111924	22-01	Control	LH	Foot Scraping	2024-11-19	41	Post-Inoculation	Antemortem	22692	121
2314.RHIDS.Biopsy.112224	23-14	Control	RH	Foot Biopsy	2024-11-22	44	Post-Inoculation	Postmortem	22692	126
2314.LHIDS.Biopsy.112224	23-14	Control	LH	Foot Biopsy	2024-11-22	44	Post-Inoculation	Postmortem	22692	127
2314.RHIDS.Scraping.112224	23-14	Control	RH	Foot Scraping	2024-11-22	44	Post-Inoculation	Postmortem	22692	130
2314.LHIDS.Scraping.112224	23-14	Control	LH	Foot Scraping	2024-11-22	44	Post-Inoculation	Postmortem	22692	131

## Sheet: SDI Treatment elk
Study Day	Zymo SampleID	Sequences per sample	shannon Ave.
Day 0	2203.LHIDS.Scraping.100924	20000	4.275
	2203.RHIDS.Scraping.100924	20000	3.681
	2204.LHIDS.Scraping.100924	20000	4.466
	2204.RHIDS.Scraping.100924	20000	4.732
	2310.LHIDS.Scraping.100924	20000	2.988
	2310.RHIDS.Scraping.100924	20000	4.173
	2311.LHIDS.Scraping.100924	20000	4.484
	2311.RHIDS.Scraping.100924	20000	4.275
	2316.LHIDS.Scraping.100924	20000	4.411
	2316.RHIDS.Scraping.100924	20000	3.866
Day 28	2203.LHIDS.Scraping.110624	20000	5.335
	2203.RHIDS.Scraping.110624	20000	5.797
	2204.LHIDS.Scraping.110624	20000	6.564
	2204.RHIDS.Scraping.110624	20000	3.866
	2310.LHIDS.Scraping.110624	20000	4.936
	2310.RHIDS.Scraping.110624	20000	5.012
	2311.LHIDS.Scraping.110624	20000	4.752
	2311.RHIDS.Scraping.110624	20000	5.87
	2316.LHIDS.Scraping.110624	20000	4.91
	2316.RHIDS.Scraping.110624	20000	5.851
Day 41 - 44	2203.LHwhiteIDS.Biopsy.112224	20000	6.242
	2203.RHgrayIDS.Biopsy.112224	20000	7.205
	2204.LHwhiteIDS.Biopsy.112124	20000	6.138
	2204.RHCB.Biopsy.112124	20000	6.224
	2310.LHCB.Biopsy.112024	20000	6.409
	2310.RHwhiteIDS.Biopsy.112024	20000	5.626
	2311.LHIDS.Biopsy.112124	20000	6.58
	2311.RHwhiteIDS.Biopsy.112124	20000	6.281
	2316.LHIDS.Biopsy.112024	20000	6.777
	2316.RHIDS.Biopsy.112024	20000	8.217
	2203.LHwhiteIDS.Scraping.112224	20000	6.827
	2203.RHgrayIDS.Scraping.112224	20000	7.365
	2204.LHwhiteIDS.Scraping.112124	20000	6.352
	2204.RHCB.Scraping.112124	20000	4.989
	2310.LHCB.Scraping.112024	20000	6.784
	2310.RHwhiteIDS.Scraping.112024	20000	6.55
	2311.LHIDS.Scraping.112124	20000	7.383
	2311.RHwhiteIDS.Scraping.112124	20000	5.841
	2316.LHIDS.Scraping.112024	20000	6.535
	2316.RHIDS.Scraping.112024	20000	6.847

## Sheet: SDI Control elk
Study Day	Zymo SampleID	Sequences per sample	shannon Ave.
Day 0	2201.LHIDS.Scraping.100924	20000	3.983
	2201.RHIDS.Scraping.100924	20000	3.568
	2314.LHIDS.Scraping.100924	20000	4.842
	2314.RHIDS.Scraping.100924	20000	5.056
Day 28	2201.RHIDS.Scraping.110624	20000	4.991
	2314.LHIDS.Scraping.110624	20000	4.488
	2314.RHIDS.Scraping.110624	20000	3.898
	2201.LHIDS.Scraping.110624	20000	3.019
Day 41 - 44	2201.LHIDS.Biopsy.111924	20000	6.671
	2201.RHIDS.Biopsy.111924	20000	5.641
	2314.LHIDS.Biopsy.112224	20000	7.118
	2314.RHIDS.Biopsy.112224	20000	6.763
	2201.LHIDS.Scraping.111924	20000	3.707
	2201.RHIDS.Scraping.111924	20000	4.534
	2314.LHIDS.Scraping.112224	20000	5.952
	2314.RHIDS.Scraping.112224	20000	5.858
